# Supplementary material for: Shotgun proteomics of peach fruit reveals major metabolic pathways associated to ripening
Source: BMC Genomics. 2021 Jan 6;22:17. doi: 10.1186/s12864-020-07299-y (PMC7788829; doi:10.1186/s12864-020-07299-y)
Supplement: Supplementary file 5 — Additional file 5. [file 12864_2020_7299_MOESM5_ESM.xlsx]

## Sheet: Suppl_Table_1
Supplementary Table 1. Summary of proteins detected in this work, its accumulation profile and comparisons with other datasets.
Prupe	PPA	O1_A	O1_B	O1_C	O2_A	O2_B	O2_C	pvalue_ABH	TF1	Annotation	Best Athal Match2	Accumulation Pattern3	Pattern in Nilo-Poyanco et al., 20124	Pattern P. armeniaca mature and ripe fruit5	M_125 vs M_416	M_125 vs M_54	M_125 vs M_69	M_125 vs M_83	M_125 vs M_111
Prupe.1G001100	ppa004964m	40.4607	104.64	117.009	33.8706	-227.186	-104.226	0.287145	NOT_TF	Glucan endo-1,3-beta-D-glucosidase / Laminarinase	AT5G58090			NA	1	1	1	1	1
Prupe.1G003100	ppa002982m	153.503	42.8819	-150.769	106.818	11.1474	-230.326	0.780774	NOT_TF	Dihydroxy-acid dehydratase	AT3G23940			NA	-1	-1	-1	-1	-1
Prupe.1G003300	ppa005421m	-238.022	-189.299	-212.988	448.415	205.319	9.16458	0.15022	NOT_TF	3-ketoacyl-CoA thiolase 2, peroxisomal (PED1)	AT2G33150			NA	1	1	1	1	1
Prupe.1G004800	ppa004670m,ppa004673m	87.2003	52.1106	-308.144	524.47	-186.42	-302.407	0.825073	NOT_TF	Glutathione reductase, cytosolic	AT3G24170			NA	1	1	1	1	1
Prupe.1G006700	ppa011551m	381.179	-4.69426	-159.148	-130.997	6.74734	-91.1915	0.644595	NOT_TF	large subunit ribosomal protein L13Ae (RP-L13Ae, RPL13A)	AT5G48760			NA	-1	-1	-1	-1	-1
Prupe.1G010400	ppa005702m	-129.605	-79.1043	390.112	-470.616	367.737	-14.6029	0.793649	NOT_TF	elongation factor 1-alpha (EEF1A)	AT5G60390			NA	0	-1	0	-1	-1
Prupe.1G014000	ppa008606m	83.408	-3.0237	-20.3871	161.621	-91.1915	-204.96	0.728772	NOT_TF	SER/THR DEHYDRATASE, TRP SYNTHASE	AT4G14880			NA	1	0	0	-1	0
Prupe.1G014300	ppa012909m	60.7175	86.0078	53.1617	-145.416	-60.5175	27.5933	0.266498	NOT_TF	prefoldin subunit 2 (PFDN2)	AT3G22480			NA	0	-1	-1	-1	-1
Prupe.1G014900	ppa013092m	337.75	96.0492	-221.071	26.5899	-73.2544	-237.616	0.631367	NOT_TF	Lactoylglutathione lyase / glyoxalase I family protein	AT2G32090			NA	0	-1	-1	-1	0
Prupe.1G017400	ppa011605m	75.8161	46.4426	-94.2697	-137.55	87.3178	39.0291	0.847733	NOT_TF	Proteasome subunit beta type-2-A	AT3G22630			NA	NA	NA	NA	NA	NA
Prupe.1G018900	ppa008404m	42.1803	-111.392	-115.633	79.7585	238.837	-178.184	0.661394	NOT_TF	Homocysteine S-methyltransferase 3	AT3G22740			NA	1	1	1	1	1
Prupe.1G021000	ppa011986m,ppa012002m	-61.1633	38.5523	-111.236	52.1106	-54.8022	124.908	0.544768	NOT_TF	1,2-dihydroxy-3-keto-5-methylthiopentene dioxygenase 1	AT5G43850			NA	NA	NA	NA	NA	NA
Prupe.1G021100	ppa010941m	-52.2245	235.563	-164.411	152.595	-242.876	43.4599	0.853038	NOT_TF	1,2-dihydroxy-3-keto-5-methylthiopentene dioxygenase 2	AT4G14710			NA,T1,NA	1	1	0	0	0
Prupe.1G022400	ppa010420m	50.0603	33.2249	-287.422	27.9382	113.857	47.4791	0.567897	NOT_TF	ALUMINIUM INDUCED PROTEIN WITH YGL AND LRDR MOTIFS-RELATED	AT3G22850			NA	NA	NA	NA	NA	NA
Prupe.1G023700	ppa008202m,ppa008218m	90.1451	116.837	200.727	-149.609	-142.076	-140.798	0.0209123	NOT_TF	2-methyl-6-phytyl-1,4-hydroquinone methyltransferase, chloroplastic	AT3G63410	Up_O1		NA	NA	NA	NA	NA	NA
Prupe.1G023800	ppa003443m	47.0614	-152.395	-42.9995	-68.1721	84.8104	133.064	0.562934	NOT_TF	Like ESV1 (LESV1)	AT3G55760			NA	NA	NA	NA	NA	NA
Prupe.1G026800	ppa001729m	40.2316	54.4903	-80.0949	239.634	-229.101	-68.4599	0.843686	NOT_TF	Acylamino-acid-releasing enzyme (AARE)	AT4G14570			NA	NA	NA	NA	NA	NA
Prupe.1G030600	ppa012832m,ppa012840m	329.792	-190.723	-296.111	33.0419	57.6201	44.5315	0.750823	NOT_TF	small subunit ribosomal protein S15e (RP-S15e, RPS15)	AT5G09500			T0,T1,T2	-1	0	-1	-1	-1
Prupe.1G031400	ppa005238m	89.7261	-48.5313	157.311	-83.3568	-278.968	170.118	0.636642	NOT_TF	Ureidoglycolate amidohydrolase / Ureidoglycolate hydrolase	AT5G43600			NA	1	1	1	1	1
Prupe.1G037500	ppa010402m	-89.1509	-141.739	314.407	-138.637	-84.8471	203.093	0.835458	NOT_TF	electron transfer flavoprotein beta subunit (fixA, etfB)	AT5G43430			NA,T1,T2	1	1	1	1	0
Prupe.1G039100	ppa009300m	-117.448	242.139	96.0492	-201.705	-135.22	130.32	0.615791	NOT_TF	large subunit ribosomal protein L5e (RP-L5e, RPL5)	AT5G39740			NA	-1	-1	-1	-1	-1
Prupe.1G039300	ppa008435m	229.375	-178.793	-115.083	310.424	-8.32232	-370.159	0.88367	NOT_TF	malate dehydrogenase (MDH1)	AT1G04410			T0,T1,T2	0	1	1	1	0
Prupe.1G040000	ppa006555m	-54.6195	-149.898	-119.049	65.4688	113.281	127.039	0.0416694	NOT_TF	ARYL-ALCOHOL DEHYDROGENASE YPL088W-RELATED	AT1G04420	Up_O2		NA	NA	NA	NA	NA	NA
Prupe.1G040200	ppa004764m,ppa005321m	-126.493	-104.337	-114.457	70.9221	162.3	119.023	0.0203541	NOT_TF	E3 UBIQUITIN-PROTEIN LIGASE XBAT35-RELATED	AT3G23280	Up_O2		NA	NA	NA	NA	NA	NA
Prupe.1G041500	ppa013222m	22.111	65.0701	-206.433	41.4942	51.4803	22.5251	0.631367	NOT_TF	60S ribosomal protein L14-2	AT4G27090			NA	-1	-1	-1	-1	-1
Prupe.1G041700	ppa011640m,ppa011643m	152.719	-185.421	-20.8564	-98.4326	-111.392	249.011	0.834556	NOT_TF	Pleckstrin homology domain-containing family A member 8	AT2G33470			NA,T1,NA	1	1	1	1	0
Prupe.1G042200	ppa009629m	-100.24	144.715	-135.742	182.873	-185.62	78.1651	0.780774	NOT_TF	PAP_fibrillin (PAP_fibrillin)	AT3G23400			NA	1	1	1	1	1
Prupe.1G044700	ppa013229m	-24.4764	-87.4557	-217.418	157.311	118.088	45.9139	0.157095	NOT_TF	large subunit ribosomal protein L14e (RP-L14e, RPL14)	AT2G20450			NA	NA	NA	NA	NA	NA
Prupe.1G045500	ppa012598m	26.8702	-103.545	-123.593	226.228	76.7502	-150.131	0.615791	NOT_TF	Cyanase / Cyanate lyase	AT3G23490			NA	1	0	0	-1	0
Prupe.1G046600	ppa011357m	-175.813	-80.2184	-130.997	97.5808	22.5251	350.626	0.214082	NOT_TF	Eukaryotic translation initiation factor isoform 4E-2	AT5G35620			NA	-1	-1	-1	-1	0
Prupe.1G047000	ppa013088m,ppa013091m	-233.244	252.544	65.2504	-177.685	7.6456	171.319	0.846862	NOT_TF	large subunit ribosomal protein L23e (RP-L23e, RPL23)	AT3G04400			NA,T1,T2	-1	-1	-1	-1	-1
Prupe.1G053800	ppa005431m	-65.2865	-228.752	31.6425	203.615	71.2115	-15.2645	0.419727	NOT_TF	beta-amylase (E3.2.1.2)	AT3G23920			NA	1	1	1	1	1
Prupe.1G054700	ppa019473m	-143.429	-126.493	-134.165	184.924	147.519	84.8104	0.0180922	NOT_TF	STRUCTURAL MAINTENANCE OF CHROMOSOMES SMC FAMILY MEMBER	AT3G23980	Up_O2		NA	1	1	1	1	0
Prupe.1G056200	ppa013032m	226.82	-207.773	58.0683	165.207	-22.6879	-335.393	0.763429	NOT_TF	NADH dehydrogenase (ubiquinone) 1 alpha subcomplex subunit 13 (NDUFA13)	AT1G04630			T0,T1,NA	0	0	0	0	0
Prupe.1G056300	ppa003391m	-178.793	-0.305609	176.114	-64.2094	92.7561	66.4586	0.806165	NOT_TF	CHAPERONIN	AT3G23990			NA	-1	-1	-1	-1	-1
Prupe.1G056500	ppa000545m	-172.1	79.2058	226.82	-190.807	-86.815	231.709	0.792318	NOT_TF	Protein transport protein Sec24-like	AT4G32640			NA	1	1	1	1	0
Prupe.1G060800	ppa011586m	-94.6419	-179.423	10.6881	457.412	-117.93	-150.014	0.676515	NOT_TF	Nucleoside-triphosphate diphosphatase / Nucleoside-triphosphate pyrophosphatase	AT4G13720			NA	NA	NA	NA	NA	NA
Prupe.1G060900	ppa005761m	-28.7782	-76.7135	111.752	148.698	-230.744	74.2863	0.879216	NOT_TF	Probable pectate lyase 15	AT4G13710			NA	1	1	1	1	0
Prupe.1G061000	ppa003722m,ppa004248m	688.637	-175.813	-263.694	-153.412	17.1302	-126.14	0.735204	NOT_TF	Acid phosphatase / Phosphomonoesterase	AT4G13700			NA	1	1	1	1	1
Prupe.1G061100	ppa008405m	6.83018	102.816	-232.754	181.142	-23.0583	-68.1721	0.731167	NOT_TF	Voltage-gated shaker-like K+ channel, subunit beta/KCNAB	AT1G04690			NA	1	1	1	1	1
Prupe.1G061800	ppa008213m	-135.25	162.3	-96.417	8.99962	-194.147	291.623	0.792431	NOT_TF	ubiquilin (UBQLN, DSK2)	AT5G64210			NA	1	0	0	1	0
Prupe.1G063000	ppa013327m	-155.511	-147.659	-151.094	-58.2558	161.947	441.954	0.297658	NOT_TF	prefoldin subunit 1 (PFDN1)	AT2G07340			NA	-1	-1	-1	-1	-1
Prupe.1G064800	ppa004787m	-90.4728	-82.7321	11.2438	210.036	-78.7363	25.9786	0.564514	NOT_TF	Biotin carboxylase 1, chloroplastic	AT5G35360			NA	NA	NA	NA	NA	NA
Prupe.1G065200	ppa010747m	-160.593	276.526	1.10872	94.1753	-11.7685	-220.174	0.740383	NOT_TF	20S proteasome subunit beta 1 (PSMB6)	AT4G31300			NA	NA	NA	NA	NA	NA
Prupe.1G072600	ppa000670m,ppa000703m	-96.8264	157.607	148.461	-77.0954	-178.184	74.8267	0.565603	NOT_TF	E1-E2 ATPase (E1-E2_ATPase) // Cation transporting ATPase	AT4G29900			NA	1	1	1	1	1
Prupe.1G073100	ppa010542m	-112.408	-110.914	1.62937	-171.912	316.671	123.091	0.585483	NOT_TF	60S ribosomal protein L7-4	AT3G13580			NA	-1	-1	-1	-1	-1
Prupe.1G077400	ppa001549m	54.2035	5.45296	-136.668	118.681	82.6363	-169.975	0.793649	NOT_TF	Probable splicing factor 3A subunit 1	AT1G14650			NA	1	1	1	1	1
Prupe.1G078100	ppa006523m	226.458	-166.045	-22.2452	28.559	-171.052	60.2902	0.804033	NOT_TF	large subunit ribosomal protein L4e (RP-L4e, RPL4)	AT3G09630			T0,T1,T2	-1	-1	-1	-1	-1
Prupe.1G078200	ppa002222m	-98.644	-194.147	-333.272	200.727	392.737	-9.74764	0.186362	NOT_TF	HSCA3	AT4G24280			NA	1	1	0	0	0
Prupe.1G079500	ppa013496m	-88.3614	-228.155	96.6691	-82.9516	88.9692	254.716	0.562934	NOT_TF	60S acidic ribosomal protein P3-2	AT5G57290			NA	-1	-1	-1	-1	-1
Prupe.1G081400	ppa000861m	-4.43057	171.805	149.145	-122.83	-228.155	47.295	0.32564	NOT_TF	Villin-4	AT4G30160			NA	1	1	1	1	0
Prupe.1G081500	ppa007937m	-161.78	21.7018	127.387	249.011	-84.024	-165.62	0.88122	NOT_TF	ALDOSE 1-EPIMERASE FAMILY PROTEIN-RELATED	AT5G57330			NA	NA	NA	NA	NA	NA
Prupe.1G082400	ppa003157m	-84.6307	-55.4058	331.649	24.0077	-106.427	-103.088	0.638926	NOT_TF	Lysine--tRNA ligase	AT3G11710			NA	-1	-1	0	0	-1
Prupe.1G083500	ppa000058m	37.5365	70.7074	125.072	-92.648	-71.2351	-67.6619	0.0467163	NOT_TF	Protein MOR1	AT2G35630	Up_O1		NA	NA	NA	NA	NA	NA
Prupe.1G085000	ppa010030m	248.341	110.605	-118.702	-111.738	-88.6564	-100.125	0.437406	NOT_TF	Replication protein A 32 kDa subunit B	AT3G02920			NA	1	1	1	1	0
Prupe.1G086000	ppa011748m	234.542	-110.022	-301.523	237.011	27.8427	-162.002	0.758049	NOT_TF	Glycerol-1-phosphatase	AT5G57440			NA	1	1	1	1	1
Prupe.1G086700	ppa009817m	359.071	-109.97	-112.218	19.9736	-118.674	-79.8115	0.704955	NOT_TF	Mitochondrial outer membrane protein porin 4	AT5G57490			NA	NA	NA	NA	NA	NA
Prupe.1G086800	ppa011898m	486.972	-167.179	-50.1576	-208.952	-253.999	174.241	0.667461	NOT_TF	40S ribosomal protein S7-1	AT1G48830			T0,NA,NA	-1	-1	-1	-1	-1
Prupe.1G089400	ppa002992m,ppa003373m	128.86	-55.678	-5.34621	-46.7435	-6.28251	-13.9119	0.661797	NOT_TF	FGGY carbohydrate kinase domain-containing protein	AT4G30310			NA	0	0	0	-1	-1
Prupe.1G091900	ppa005065m	73.3036	-4.43057	-175.265	81.4378	-68.1721	86.0078	0.666221	NOT_TF	Xylose isomerase	AT5G57655			NA	-1	-1	-1	-1	0
Prupe.1G096700	ppa013637m	118.378	26.312	-3.0237	-253.366	-42.1814	152.595	0.665054	NOT_TF	large subunit ribosomal protein L30e (RP-L30e, RPL30)	AT1G36240			NA	-1	-1	-1	-1	0
Prupe.1G098200	ppa010029m	-159.59	-151.324	-153.952	120.879	346.595	4.25528	0.17634	NOT_TF	Tetraspanin family integral membrane protein	AT2G23810			NA	1	1	0	1	1
Prupe.1G100900	ppa008630m	-173.594	1.10872	178.932	126.372	-88.3614	-2.60113	0.866468	NOT_TF	GDP-L-fucose synthase / GDP-fucose synthetase	AT1G17890			NA	-1	-1	-1	-1	-1
Prupe.1G102600	ppa006674m	244.792	-173.365	57.6201	29.3783	-154.06	-78.4395	0.653294	NOT_TF	CYSTEINE SYNTHASE	AT3G59760			NA	NA	NA	NA	NA	NA
Prupe.1G103500	ppa004249m	247.787	129.775	-76.7135	57.6201	-246.09	-207.391	0.428084	NOT_TF	Putative proline--tRNA ligase	AT3G62120			NA	-1	0	0	0	0
Prupe.1G105800	ppa007397m	-190.723	-198.978	-198.978	226.716	107.839	283.785	0.0252737	NOT_TF	[Pyruvate dehydrogenase (acetyl-transferring)] kinase / Pyruvate dehydrogenase kinase (phosphorylating)	AT3G06483	Up_O2		NA	0	1	1	1	1
Prupe.1G108300	ppa006199m	-13.1393	386.894	-163.24	-100.24	-159.59	51.1927	0.661797	NOT_TF	ATP citrate (pro-S)-lyase (ACLY)	AT1G09430			NA	0	0	-1	0	-1
Prupe.1G110900	ppa004441m	-278.968	-99.1216	102.003	250.08	108.92	-21.2424	0.472958	NOT_TF	Dihydrolipoyl dehydrogenase 1, mitochondrial	AT1G48030			NA	1	1	1	1	1
Prupe.1G111900	ppa008310m	-157.18	-148.781	-151.943	117.324	163.95	190.026	0.0100954	NOT_TF	GIBBERELLIN 2-BETA-DIOXYGENASE 4	AT1G02400	Up_O2		NA	1	1	1	1	1
Prupe.1G114000	ppa004568m	208.786	-177.87	-113.754	-65.5508	55.8633	84.338	0.777896	NOT_TF	Galactokinase	AT3G06580			NA	1	1	1	1	1
Prupe.1G114500	ppa012287m	-140.289	-122.503	-130.508	160.286	140.983	100.956	0.0100954	NOT_TF	Plant invertase/pectin methylesterase inhibitor (PMEI)	AT1G47960	Up_O2	MATCH_O2	NA	1	1	1	1	1
Prupe.1G116000	ppa010027m	-75.8366	159.666	114.584	-57.639	-132.719	6.83018	0.46791	NOT_TF	ENOYL-COA HYDRATASE-RELATED	AT4G16210			NA	NA	NA	NA	NA	NA
Prupe.1G117200	ppa003053m	74.2863	-63.134	124.033	-149.898	161.621	-170.127	0.661797	NOT_TF	ATP-citrate synthase beta chain protein 1	AT5G49460			T0,T1,NA	-1	0	-1	1	0
Prupe.1G122400	ppa004803m	90.6735	-152.534	-74.7371	16.0626	-137.34	240.29	0.704943	NOT_TF	Dihydrolipoyl dehydrogenase / Lipoyl dehydrogenase	AT3G16950			NA	1	1	0	1	0
Prupe.1G122600	ppa011858m	-12.4913	75.8161	-155.043	-7.60464	200.727	-125.083	0.765497	NOT_TF	GTP-binding protein SAR1A	AT4G02080			NA	1	1	0	0	0
Prupe.1G122700	ppa011849m	69.9926	103.966	-89.1135	88.8501	-77.0954	-156.469	0.661797	NOT_TF	GTP-binding protein SAR1 (SAR1)	AT3G62560			T0,NA,NA	0	0	0	-1	0
Prupe.1G124500	ppa008756m	-274.38	350.626	-43.694	-172.494	126.179	98.6332	0.880431	NOT_TF	ALPHA/BETA-HYDROLASES SUPERFAMILY PROTEIN	AT4G15960			NA	1	1	1	1	0
Prupe.1G125100	ppa011085m	-204.042	-123.111	316.286	10.9578	-44.4826	140.491	0.825073	NOT_TF	acylpyruvate hydrolase (FAHD1)	AT4G15940			NA	-1	-1	-1	-1	0
Prupe.1G125900	ppa004118m	-105.259	-77.6146	-86.1338	-182.485	357.413	114.701	0.562934	NOT_TF	Importin subunit alpha-2	AT4G16143			NA	NA	NA	NA	NA	NA
Prupe.1G127600	ppa012676m	31.6425	-44.4826	177.519	-26.0009	-40.5764	-93.4038	0.455549	NOT_TF	Pathogenesis-related protein Bet v I family (Bet_v_1)	AT1G24020			NA	-1	-1	-1	-1	-1
Prupe.1G127800	ppa012649m	-184.566	82.7896	142.521	-184.566	22.9623	213.11	0.88122	NOT_TF	Pathogenesis-related protein Bet v I family (Bet_v_1)	no match			NA	NA	NA	NA	NA	NA
Prupe.1G128700	ppa012651m	-99.8772	-103.088	448.415	184.071	-394.69	4.99204	0.72366	NOT_TF	Pathogenesis-related protein Bet v I family (Bet_v_1)	AT1G24020			T0,T1,T2	NA	NA	NA	NA	NA
Prupe.1G129300	ppa005599m	-26.0009	-104.595	-106.427	367.403	-180.188	15.0305	0.637062	NOT_TF	PECTIN LYASE-LIKE SUPERFAMILY PROTEIN-RELATED	AT5G49215			NA	NA	NA	NA	NA	NA
Prupe.1G129900	ppa008982m	-154.06	136.362	-151.594	31.4378	73.9401	101.614	0.540331	NOT_TF	Uncharacterized protein	AT4G16060			NA	1	1	1	1	1
Prupe.1G130400	ppa004662m	94.8104	-29.147	-229.101	-39.6178	195.798	1.82512	0.637062	NOT_TF	RNA POLYMERASE II-ASSOCIATED PROTEIN 3	AT3G16760			NA	1	1	1	1	1
Prupe.1G132500	ppa004685m	179.092	-82.213	-93.779	66.1914	-53.7594	-73.7137	0.8309	NOT_TF	Dihydrolipoyllysine-residue (2-methylpropanoyl)transferase / Dihydrolipoyl transacylase	AT3G06850			NA	0	1	0	0	0
Prupe.1G133000	ppa002036m	-20.6828	-148.005	-66.2165	123.389	89.0762	13.9121	0.17634	NOT_TF	3-hydroxybutyryl-CoA dehydratase / Crotonase	AT3G06860			NA	0	0	0	0	0
Prupe.1G133900	ppa005372m	108.851	264.684	3.5889	-150.014	-143.056	-141.507	0.134621	NOT_TF	Eukaryotic translation initiation factor 2 subunit 3	AT1G04170	Up_O1		NA	NA	NA	NA	NA	NA
Prupe.1G137400	ppa010207m	196.739	-107.123	321.86	-288.916	-204.936	102.098	0.468185	NOT_TF	THREONYL AND ALANYL TRNA SYNTHETASE SECOND ADDITIONAL DOMAIN-CONTAINING PROTEIN	AT3G16565			NA	NA	NA	NA	NA	NA
Prupe.1G142000	ppa008203m,ppa008279m	156.221	73.9401	35.1674	-111.392	-49.6191	-133.826	0.0955328	NOT_TF	Uncharacterized protein	AT2G39080	Up_O1		NA	-1	-1	-1	-1	0
Prupe.1G144700	ppa009263m	-156.82	-6.28251	63.924	162.3	63.8126	-122.83	0.708919	NOT_TF	BIFUNCTIONAL PROTEIN FOLD 2	AT3G12290			NA	NA	NA	NA	NA	NA
Prupe.1G145500	ppa009336m	12.553	86.7567	40.9811	-59.5918	-13.1393	-44.4323	0.153524	NOT_TF	Prolyl 4-hydroxylase subunit alpha-1	AT5G18900			NA	0	0	0	1	-1
Prupe.1G149600	ppa010646m	-207.391	-223.492	-71.3447	-23.0583	375.909	217.837	0.204219	NOT_TF	DIENELACTONE HYDROLASE-LIKE PROTEIN	AT3G23600			NA	1	1	1	1	0
Prupe.1G149700	ppa010552m	-106.045	-18.0797	148.698	-185.169	5.11527	221.293	0.877769	NOT_TF	DIENELACTONE HYDROLASE-LIKE PROTEIN	AT3G23600			NA	NA	NA	NA	NA	NA
Prupe.1G151200	ppa008253m	-6.28251	-107.052	214.679	-41.5567	-72.0015	52.1106	0.742262	NOT_TF	Predicted hydrolases or acyltransferases (alpha/beta hydrolase superfamily)	AT5G19050			NA	1	1	1	1	1
Prupe.1G152400	ppa010785m	-234.182	-114.457	120.428	-11.8952	114.584	220.333	0.485137	NOT_TF	ALUMINUM INDUCED PROTEIN WITH YGL AND LRDR MOTIFS	AT5G19140			NA	NA	NA	NA	NA	NA
Prupe.1G152800	ppa008416m	-113.363	31.0509	-216.149	66.4586	54.5234	205.108	0.280119	NOT_TF	ATP-dependent (S)-NAD(P)H-hydrate dehydratase	AT5G19150			NA	NA	NA	NA	NA	NA
Prupe.1G153200	ppa005634m	-2.60113	-135.98	-55.1809	240.29	-54.6195	-8.93616	0.545571	NOT_TF	NEDD8-activating enzyme E1 catalytic subunit	AT5G19180			NA	1	1	1	1	1
Prupe.1G153400	ppa011667m	277.465	-173.594	-288.629	341.133	61.7166	-348.435	0.804033	NOT_TF	PEROXIREDOXIN-2F, MITOCHONDRIAL	AT3G06050			NA	-1	-1	-1	-1	-1
Prupe.1G154700	ppa004140m	-177.023	-177.685	-181.529	141.791	136.362	277.465	0.0240143	NOT_TF	RAN GTPase-activating protein 2	AT5G19320	Up_O2		NA	NA	NA	NA	NA	NA
Prupe.1G154800	ppa012996m,ppa012998m	-366.504	180.216	289.872	-25.1112	19.8214	45.3922	0.857796	NOT_TF	40S ribosomal protein S16	AT2G09990			NA	0	0	0	0	0
Prupe.1G155800	ppa002256m	-17.7176	-137.249	-59.9927	149.359	83.2979	-27.5061	0.303575	NOT_TF	PROTEIN ACS-13, ISOFORM C	AT5G27600			NA	1	1	1	1	1
Prupe.1G165100	ppa005242m	-13.5854	-188.203	-153.412	195.798	-179.676	328.723	0.497433	NOT_TF	SERINE HYDROXYMETHYLTRANSFERASE	AT4G13930			NA	1	1	0	1	-1
Prupe.1G165200	ppa004934m	104.64	-20.1931	-64.815	234.542	-380.831	83.5436	0.849936	NOT_TF	Adenosylhomocysteinase / SAHase	AT4G13940			T0,T1,T2	NA	NA	NA	NA	NA
Prupe.1G167300	ppa004802m	19.4678	-371.837	204.131	131.36	-55.678	82.0656	0.729522	NOT_TF	selenium-binding protein 1 (SELENBP1)	AT4G14040			NA	-1	-1	0	-1	1
Prupe.1G170300	ppa023049m	110.146	140.288	111.104	-139.285	-133.247	-130.89	0.00604457	NOT_TF	Protein TIC 22-like, chloroplastic	AT3G23710	Up_O1		NA	-1	-1	-1	-1	-1
Prupe.1G170500	ppa001154m	-226.946	84.338	-77.0954	45.3922	83.0056	149.359	0.420041	NOT_TF	Uncharacterized protein	AT4G14200			NA	-1	-1	-1	-1	-1
Prupe.1G171000	ppa003374m	91.881	-99.979	457.412	-136.558	-225.047	-28.4035	0.453933	NOT_TF	nucleoredoxin [EC:1.8.1.8] (NXN)	AT1G60420			NA	1	1	0	0	0
Prupe.1G172100	ppa001742m,ppa001747m	95.3458	326.427	-13.5854	-156.82	-176.168	-125.436	0.204075	NOT_TF	Protein transport protein SEC23	AT3G23660			NA	NA	NA	NA	NA	NA
Prupe.1G172800	ppa011148m	-180.031	53.4868	66.4586	-110.069	125.072	104.64	0.737139	NOT_TF	40S ribosomal protein S8	AT5G59240			NA	-1	-1	-1	-1	-1
Prupe.1G172900	ppa013391m	-284.36	-441.077	-380.831	37.5846	386.894	843.062	0.155812	NOT_TF	cystatin-C (CST3)	AT2G31980			NA	1	1	1	1	0
Prupe.1G173900	ppa008800m	185.177	-239.924	-208.165	243.228	33.2249	-70.5085	0.624691	NOT_TF	large subunit ribosomal protein LP0 (RP-LP0, RPLP0)	AT2G40010			NA	-1	-1	-1	0	0
Prupe.1G175800	ppa008163m	-159.148	241.331	2.34803	-333.272	2.54621	294.55	0.835458	NOT_TF	ALDO/KETO REDUCTASE	AT1G60710			NA	-1	-1	-1	-1	-1
Prupe.1G177100	ppa008325m	218	-41.2317	79.9208	-113.363	-99.63	-97.3981	0.257287	NOT_TF	Eukaryotic translation initiation factor 3 subunit H	AT1G10840	Up_O1		NA	0	0	0	0	0
Prupe.1G180200	ppa008962m	27.6642	158.143	94.8104	-320.747	16.0626	40.4607	0.485137	NOT_TF	mitochondrial import receptor subunit TOM40 (TOM40)	AT3G20000			NA	NA	NA	NA	NA	NA
Prupe.1G180500	ppa000694m	203.093	-32.0149	-12.3473	-135.742	-55.1809	25.4958	0.555231	NOT_TF	Probable importin-7 homolog	AT2G31660			NA	NA	NA	NA	NA	NA
Prupe.1G181200	ppa011186m	120.428	120.428	31.7682	-114.931	-101.624	-99.63	0.0378726	NOT_TF	Ras-related protein Rab-11A (RAB11A)	AT1G05810	Up_O1		NA	1	1	1	1	1
Prupe.1G182600	ppa000949m	-208.952	-105.375	210.036	78.6838	41.8601	71.6673	0.661797	NOT_TF	CLATHRIN INTERACTOR 1	AT2G43160			NA	NA	NA	NA	NA	NA
Prupe.1G182700	ppa004779m	-50.8462	-10.7822	-116.389	224.097	47.0614	-129.325	0.612033	NOT_TF	2,3-dimethylmalate lyase / (2R,3S)-2,3-dimethylmalate pyruvate-lyase	AT2G43180			NA	1	1	1	1	1
Prupe.1G186600	ppa000442m	-27.0065	-136.979	-136.428	58.0683	246.826	-13.1393	0.297658	NOT_TF	Isoleucine--tRNA ligase, cytoplasmic	AT4G10320			NA	NA	NA	NA	NA	NA
Prupe.1G189000	ppa007573m	84.6574	-161.496	-28.5078	151.078	16.8888	-105.375	0.737139	NOT_TF	PTI1-like tyrosine-protein kinase 3	AT3G59350			NA	NA	NA	NA	NA	NA
Prupe.1G190100	ppa010923m	-22.115	100.099	626.135	-296.111	-165.038	-193.514	0.303575	NOT_TF	elongation factor 1-beta (EEF1B)	AT2G18110			T0,T1,T2	-1	-1	-1	-1	-1
Prupe.1G196700	ppa008494m	211.459	86.5258	33.8706	-132.946	-127.574	-121.316	0.0847573	NOT_TF	Probable fructokinase-2	AT1G06030	Up_O1		NA	-1	-1	-1	-1	-1
Prupe.1G198500	ppa006217m	-70.345	-156.469	-246.766	514.783	-109.084	33.2249	0.464501	NOT_TF	calreticulin (CALR)	AT1G08450			NA	-1	0	1	0	-1
Prupe.1G200300	ppa002097m	-90.2249	-83.7529	-90.2249	-5.73933	69.9926	230.468	0.228763	NOT_TF	ATP-binding cassette, subfamily F, member 1 (ABCF1)	AT3G54540			NA	NA	NA	NA	NA	NA
Prupe.1G203200	ppa008331m	289.872	-132.946	-162.506	-67.6619	23.0681	58.9253	0.877166	NOT_TF	plastid transcriptionally active 4 (VIPP1)	AT1G65260			NA	1	1	1	1	1
Prupe.1G209600	ppa010837m	-248.624	24.0077	243.228	-136.428	174.511	57.6201	0.847733	NOT_TF	classical AGP protein	AT5G11680			NA	NA	NA	NA	NA	NA
Prupe.1G209800	ppa005909m	146.595	9.16458	-99.1216	-9.06408	-8.10672	-57.1089	0.72366	NOT_TF	Protein of unknown function (DUF1350) (DUF1350)	AT5G47860			NA	1	1	1	1	1
Prupe.1G209900	ppa011537m	-323.989	74.1947	-1.50295	224.385	117.009	-27.3082	0.527106	NOT_TF	DNA repair RAD52-like protein 2, chloroplastic	AT5G47870			NA	0	1	1	0	1
Prupe.1G210100	ppa018334m	-103.088	-195.17	189.1	-137.249	230.468	69.3003	0.728772	NOT_TF	U2 small nuclear ribonucleoprotein A	AT1G09760			NA	0	0	0	1	0
Prupe.1G210900	ppa009387m	-194.609	344.411	86.5258	-291.92	-7.60464	136.362	0.70152	NOT_TF	XYLOGLUCAN ENDOTRANSGLUCOSYLASE/HYDROLASE PROTEIN 4-RELATED	AT5G13870			NA	0	1	0	1	-1
Prupe.1G211400	ppa003823m	-151.094	185.359	426.725	-171.052	-265.381	75.8161	0.509138	NOT_TF	calnexin (CANX)	AT5G61790			NA	NA	NA	NA	NA	NA
Prupe.1G212900	ppa014109m	404.511	-35.5247	-143.932	20.9809	-72.8935	-218.178	0.636642	NOT_TF	small subunit ribosomal protein S27e (RP-S27e, RPS27)	AT3G61110			NA	-1	-1	-1	-1	-1
Prupe.1G214200	ppa005845m	124.908	183.453	-107.621	191.098	-323.989	-153.412	0.631367	NOT_TF	Transaldolase 2	AT5G13420			T0,T1,T2	1	1	1	1	0
Prupe.1G214600	ppa001964m	278.725	-7.43033	52.284	-84.2022	-126.493	-166.223	0.244912	NOT_TF	glycyl-tRNA synthetase (GARS, glyS1)	AT1G29880			NA	NA	NA	NA	NA	NA
Prupe.1G218900	ppa008609m	-129.86	-253.999	98.7925	-86.9278	459.171	-69.4506	0.624691	NOT_TF	GEM-LIKE PROTEIN 5	AT5G13200			NA	1	1	1	1	1
Prupe.1G220200	ppa007259m	-41.2317	12.4055	5.45296	-207.101	260.005	-1.97316	0.836935	NOT_TF	Pyruvate dehydrogenase E1 component subunit beta-1, mitochondrial	AT5G50850			NA	-1	-1	-1	-1	-1
Prupe.1G221800	ppa010146m	242.139	11.5733	-269.816	42.8819	7.40628	-103.545	0.866468	NOT_TF	Peptidyl-prolyl cis-trans isomerase CYP20-2, chloroplastic	AT5G13120			NA	-1	1	0	0	-1
Prupe.1G224200	ppa013422m	194.762	-71.2351	-144.06	-151.594	14.5699	153.503	0.862199	NOT_TF	NUCLEAR TRANSPORT FACTOR 2	AT1G27970			T0,NA,NA	NA	NA	NA	NA	NA
Prupe.1G226600	ppa011665m	-82.9516	-258.425	-89.1509	-22.088	45.3922	480.287	0.394387	NOT_TF	Mitochondrial import receptor subunit TOM20	AT1G27390			NA	-1	-1	-1	-1	-1
Prupe.1G228200	ppa012087m	-188.793	117.976	392.737	-40.5764	-133.529	-64.5056	0.589061	NOT_TF	large subunit ribosomal protein L17e (RP-L17e, RPL17)	AT1G67430			NA	-1	-1	-1	-1	-1
Prupe.1G229300	ppa009896m	114.584	62.0564	-19.7825	160.709	-198.284	-208.109	0.600376	NOT_TF	Proteasome subunit beta type-5-B	AT3G26340			NA,NA,T2	0	0	0	0	0
Prupe.1G231900	ppa004904m	63.5367	103.304	87.3178	-101.025	-84.7893	-82.1269	0.0109644	NOT_TF	NADH dehydrogenase (ubiquinone) flavoprotein 1 (NDUFV1)	AT5G08530	Up_O1		NA	1	1	1	1	0
Prupe.1G233400	ppa006511m	480.287	-169.102	-146.953	-105.541	-62.4928	-21.5153	0.735715	NOT_TF	3-oxoacyl- (fabG)	AT1G24360			NA	NA	NA	NA	NA	NA
Prupe.1G234000	ppa008227m	177.519	-15.8171	-188.525	540.581	-282.889	-390.166	0.856629	NOT_TF	glyceraldehyde 3-phosphate dehydrogenase (GAPDH, gapA)	AT1G13440		No MATCH (1 spot), MATCH_no change (1 spot)	T0,T1,T2	-1	0	0	0	-1
Prupe.1G234800	ppa002478m	-39.6178	-226.554	-3.24855	171.319	37.1932	53.4507	0.311163	NOT_TF	Signal recognition particle subunit SRP72	AT1G67680			NA	NA	NA	NA	NA	NA
Prupe.1G240000	ppa004022m	-70.76	25.9786	76.7502	-54.8022	122.699	-98.4924	0.818942	NOT_TF	T-complex protein 1 subunit epsilon (CCT5)	AT1G24510			NA	0	0	-1	0	0
Prupe.1G243800	ppa012994m	-181.329	-53.2159	-49.4973	316.671	115.455	-174.842	0.55909	NOT_TF	large subunit ribosomal protein L27Ae (RP-L27Ae, RPL27A)	AT1G70600			NA	-1	-1	-1	-1	-1
Prupe.1G245100	ppa018960m	180.303	-62.1303	124.268	-7.75216	-115.633	-181.529	0.339187	NOT_TF	ALDO/KETO REDUCTASE-RELATED	AT1G59960			NA	-1	-1	-1	-1	0
Prupe.1G247000	ppa004477m	-195.922	-191.576	66.0417	44.8444	194.762	108.92	0.297658	NOT_TF	ALPHA-GALACTOSIDASE A	AT3G26380			NA	NA	NA	NA	NA	NA
Prupe.1G248900	ppa000209m	54.5234	11.1289	229.375	-108.999	-94.0794	-91.8598	0.190745	NOT_TF	Alpha-glucan, water dikinase / Starch-related R1 protein	AT1G10760			NA	-1	-1	-1	-1	-1
Prupe.1G251200	ppa004002m	58.0683	-23.0583	-166.948	99.3607	58.4684	-41.5567	0.599327	NOT_TF	Polygalacturonase	AT1G60590			NA	-1	-1	-1	1	1
Prupe.1G252000	ppa003530m	113.493	82.4235	-22.6879	-0.861883	-125.246	-94.0794	0.287145	NOT_TF	nucleoredoxin [EC:1.8.1.8] (NXN)	AT1G60420			NA	1	1	1	1	1
Prupe.1G252100	ppa003234m	344.411	-140.487	216.519	-112.408	-267.395	-24.8458	0.433974	NOT_TF	nucleoredoxin [EC:1.8.1.8] (NXN)	AT1G60420			NA	NA	NA	NA	NA	NA
Prupe.1G253300	ppa010328m,ppa010344m	25.4958	-151.943	-107.052	255.999	-151.943	79.4084	0.592744	NOT_TF	Carbonic anhydrase, chloroplastic	AT5G14740			NA	1	1	1	1	0
Prupe.1G253500	ppa006845m	170.118	54.0079	25.2459	-16.7657	-132.584	-162.506	0.186364	NOT_TF	2-methylene-furan-3-one reductase / Enone oxidoreductase // 2-alkenal reductase (NAD(P)(+)) / NADPH:2-alkenal alpha,beta-hydrogenase	AT1G23740			NA	-1	-1	-1	-1	-1
Prupe.1G253600	ppa013186m	141.791	28.3495	-142.791	158.628	0.270343	-271.361	0.803119	NOT_TF	replication factor A1 (RFA1, RPA1, rpa)	AT1G23750			NA	-1	-1	-1	-1	-1
Prupe.1G255200	ppa004036m	167.838	102.699	-49.1003	-216.149	38.858	-68.7531	0.455549	NOT_TF	ALDEHYDE DEHYDROGENASE FAMILY 2 MEMBER B7, MITOCHONDRIAL	AT1G23800			NA,T1,T2	NA	NA	NA	NA	NA
Prupe.1G255300	ppa008283m	121.924	263.91	103.966	-187.441	-180.031	-186.42	0.0339352	NOT_TF	spermidine synthase (speE, SRM)	AT1G23820	Up_O1		NA	NA	NA	NA	NA	NA
Prupe.1G255900	ppa012111m	-91.6611	-80.8969	-114.152	-199.214	274.037	246.715	0.527106	NOT_TF	splicing factor, arginine/serine-rich 7 (SFRS7)	AT1G23860			NA	NA	NA	NA	NA	NA
Prupe.1G262100	ppa006652m	178.932	-41.6017	-42.4016	-70.5085	-39.6178	11.2438	0.654461	NOT_TF	PYRUVATE DEHYDROGENASE E1 COMPONENT, ALPHA SUBUNIT BACTERIAL AND ORGANELLAR	AT1G59900			NA	NA	NA	NA	NA	NA
Prupe.1G263000	ppa009114m	78.1651	120.164	156.221	-133.529	-128.273	-123.385	0.0159651	NOT_TF	SERINE/THREONINE PROTEIN PHOSPHATASE	AT1G10430	Up_O1		NA	1	0	1	1	1
Prupe.1G264900	ppa010831m	-19.7825	161.621	24.4758	-69.8869	-44.7161	-30.7974	0.394387	NOT_TF	Glutathione S-transferase U17	AT1G10370	Up_O1		NA	-1	-1	-1	-1	1
Prupe.1G267800	ppa001333m	140.288	179.366	171.683	-183.149	-177.87	-180.188	0.00604457	NOT_TF	Uncharacterized protein	AT3G17900	Up_O1		NA	1	1	1	1	1
Prupe.1G268000	ppa006928m	-54.8022	2.54621	-14.1494	0.626955	208.786	-159.295	0.789393	NOT_TF	Uncharacterized protein	AT1G07040			NA	1	1	0	0	0
Prupe.1G268200	ppa008111m	95.0634	-227.186	127.039	-58.2944	-199.214	263.91	0.88122	NOT_TF	VOLTAGE-DEPENDENT ANION-SELECTIVE CHANNEL	AT3G01280			T0,T1,T2	NA	NA	NA	NA	NA
Prupe.1G269100	ppa009776m	-140.359	-194.609	-218.321	466.537	-171.912	224.097	0.379104	ssDNA-binding transcriptional regulator	SINGLE-STRANDED DNA-BINDING PROTEIN WHY1, CHLOROPLASTIC-RELATED	AT1G14410			NA	1	1	1	1	0
Prupe.1G272800	ppa001991m	-20.1931	-115.744	-50.8462	187.087	-17.198	14.5132	0.41303	NOT_TF	cullin 3 (CUL3)	AT1G26830			NA	1	1	1	1	1
Prupe.1G274500	ppa013472m	-169.693	-173.939	-185.421	69.8072	191.098	312.83	0.0596318	NOT_TF	large subunit ribosomal protein L34e (RP-L34e, RPL34)	AT1G26880	Up_O2		NA	-1	-1	-1	-1	-1
Prupe.1G279200	ppa005974m	-30.6683	-93.9307	-97.0108	66.0417	209.223	-77.0954	0.447766	NOT_TF	Dual specificity protein kinase splA	AT1G14000			NA	NA	NA	NA	NA	NA
Prupe.1G279400	ppa011102m	140.491	-133.247	65.2841	38.063	-14.3115	-143.429	0.704464	NOT_TF	VESICLE TRANSPORT V-SNARE PROTEIN VTI1-RELATED	AT1G26670			NA	1	-1	-1	-1	-1
Prupe.1G279500	ppa006204m	117.774	-89.8546	64.132	-17.4386	-126.14	35.1674	0.648776	NOT_TF	26S proteasome regulatory subunit N6 (PSMD11, RPN6)	AT1G29150			NA	1	1	1	1	1
Prupe.1G280900	ppa012654m	-65.9606	193.594	-230.326	284.223	-348.435	116.224	0.825073	NOT_TF	translation initiation factor 5A (EIF5A)	AT1G13950		No MATCH (2 spots); MATCH_no change (1 spot)	NA	1	1	1	1	0
Prupe.1G283000	ppa008519m	61.7166	43.4599	75.8161	-74.7371	-53.2159	-40.5764	0.0204975	NOT_TF	LEUCINE-RICH REPEAT (LRR) FAMILY PROTEIN-RELATED	AT5G61240	Up_O1		NA	1	1	1	1	0
Prupe.1G283200	ppa002570m	251.063	40.9811	-276.911	-22.2452	-226.946	202.388	0.857796	NOT_TF	INACTIVE PURPLE ACID PHOSPHATASE 2-RELATED	AT1G13900			NA	1	-1	1	0	0
Prupe.1G284300	ppa005045m	319.185	-282.889	-138.944	-125.436	214.679	11.7881	0.79533	NOT_TF	UDP-glucose 6-dehydrogenase	AT5G15490			NA,T1,T2	NA	NA	NA	NA	NA
Prupe.1G289200	ppa010073m	128.77	-107.968	-125.715	291.623	-174.842	-119.55	0.834556	NOT_TF	Probable 6-phosphogluconolactonase 1	AT1G13700			NA	1	1	1	1	1
Prupe.1G293800	ppa020847m	155.643	-119.022	-18.6872	-33.2504	12.553	16.4197	0.862199	NOT_TF	BSD DOMAIN-CONTAINING PROTEIN	AT1G69030			NA	1	1	1	1	1
Prupe.1G294800	ppa009409m	-66.7955	-18.6872	113.857	-175.265	28.1704	159.666	0.876001	NOT_TF	rRNA N-glycosylase / rRNA N-glycosidase	no match			NA	-1	-1	-1	-1	-1
Prupe.1G295600	ppa001590m	21.9718	-246.09	-17.7176	53.4868	159.666	10.9578	0.447766	NOT_TF	heat shock protein 90kDa beta (HSP90B, TRA1)	AT2G04030			NA	1	1	1	1	0
Prupe.1G304800	ppa017015m	-125.436	-102.068	-111.554	-16.086	284.223	107.282	0.220805	NOT_TF	Aspartic proteinase nepenthesin-1	AT3G25700	Up_O2		NA	-1	-1	-1	-1	-1
Prupe.1G306100	ppa010397m	701.227	-175.265	17.2912	-109.084	-234.182	-233.244	0.510247	NOT_TF	allene oxide cyclase (AOC)	AT3G25780			NA	-1	-1	-1	-1	0
Prupe.1G309100	ppa004938m	425.181	133.064	-208.367	-146.953	-179.423	-20.3871	0.553054	NOT_TF	DIHYDROLIPOAMIDE ACETYL/SUCCINYL-TRANSFERASE-RELATED	AT3G25860			NA	1	1	1	1	0
Prupe.1G309600	ppa007047m	428.519	124.268	-239.681	-204.96	-98.644	-17.6883	0.600376	NOT_TF	Probable ubiquitin receptor RAD23	AT5G38470			NA	0	0	0	0	0
Prupe.1G309900	ppa001168m	271.178	-94.3327	-165.038	332.365	-366.504	-85.9924	0.836935	NOT_TF	Alpha-D-xyloside xylohydrolase / Alpha-xylosidase // Xylan 1,4-beta-xylosidase / Xylobiase // Non-reducing end alpha-L-arabinofuranosidase / Arabinosidase	AT1G68560			NA	-1	-1	-1	0	-1
Prupe.1G312100	ppa006906m	110.605	147.26	128.3	-145.585	-137.745	-136.558	0.00604457	NOT_TF	Caffeoylshikimate esterase	AT1G77420	Up_O1		NA	NA	NA	NA	NA	NA
Prupe.1G312900	ppb010253m,ppb010264m	67.0878	-236.719	-176.013	191.391	117.774	5.45296	0.339187	NOT_TF	ADENINE NUCLEOTIDE ALPHA HYDROLASES-LIKE SUPERFAMILY PROTEIN	AT1G68300			NA	-1	0	0	0	0
Prupe.1G313000	ppa012591m	42.973	-144.06	-228.155	-124.376	111.945	386.894	0.509269	NOT_TF	ADENINE NUCLEOTIDE ALPHA HYDROLASES-LIKE SUPERFAMILY PROTEIN	AT1G68300			NA	1	-1	-1	-1	0
Prupe.1G313400	ppa001599m	204.338	-141.004	-92.9681	-94.8153	75.0822	40.7677	0.85029	NOT_TF	Glutamine--tRNA ligase / Glutaminyl-tRNA synthetase	AT1G25350			NA	NA	NA	NA	NA	NA
Prupe.1G313900	ppa004241m	-18.0797	-15.2645	-67.6619	23.0681	-181.529	258.292	0.744694	NOT_TF	Cysteine--tRNA ligase	AT5G38830			NA	NA	NA	NA	NA	NA
Prupe.1G314400	ppa004908m	-22.8783	-17.7176	-66.9577	98.6332	52.1106	-58.5671	0.519757	NOT_TF	Beta-lactamase-like protein 2	AT1G25375			NA	-1	-1	-1	-1	-1
Prupe.1G316800	ppa006638m	33.8706	-103.993	-124.828	390.112	-98.4924	-175.265	0.731167	NOT_TF	Pantetheine-phosphate adenylyltransferase / PPAT	AT2G01220			NA	1	0	0	0	0
Prupe.1G317300	ppa002613m	-202.853	-141.611	-166.644	-230.326	748.531	68.6523	0.54409	NOT_TF	Uncharacterized protein	AT2G01190			NA	NA	NA	NA	NA	NA
Prupe.1G319500	ppa006831m	17.2912	-84.024	250.878	-30.6683	-104.337	-28.2354	0.579381	NOT_TF	FRUCTOSE-BISPHOSPHATE ALDOLASE 3, CHLOROPLASTIC-RELATED	AT2G01140			NA	NA	NA	NA	NA	NA
Prupe.1G320800	ppa009307m	-66.9577	64.614	163.95	-113.754	-205.676	187.087	0.683342	NOT_TF	Phenol 2-monooxygenase / Phenol o-hydroxylase	AT1G15140			NA	1	1	1	1	0
Prupe.1G321000	ppa001185m	211.028	16.0626	-64.5627	13.9121	-233.244	34.1719	0.61597	NOT_TF	programmed cell death 6-interacting protein (PDCD6IP, ALIX, RIM20)	AT1G15130			NA	NA	NA	NA	NA	NA
Prupe.1G325900	ppa012340m	-73.2544	-117.448	3.93642	144.948	-52.527	94.272	0.406591	NOT_TF	Bis(5'-nucleosyl)-tetraphosphatase (asymmetrical) / Dinucleosidetetraphosphatase (asymmetrical)	AT1G30110			NA	NA	NA	NA	NA	NA
Prupe.1G326100	ppa006854m	-96.477	-238.634	-128.273	425.181	158.628	-183.149	0.455549	NOT_TF	SEC12-like protein 2	AT2G01470			NA	0	0	0	0	1
Prupe.1G328800	ppa012742m	-151.594	77.5647	84.8104	254.716	-333.272	89.4844	0.88367	NOT_TF	MLP-like protein 28	AT1G70830			NA	-1	-1	-1	-1	-1
Prupe.1G330300	ppa003610m	-44.8923	-24.3351	-117.532	258.35	-41.6017	-75.8366	0.615024	NOT_TF	CLATHRIN ASSEMBLY PROTEIN	AT2G01600			NA	NA	NA	NA	NA	NA
Prupe.1G330700	ppa003354m	379.785	-348.435	-159.841	180.303	-16.086	-36.695	0.787509	NOT_TF	Phosphoglucomutase, cytoplasmic	AT1G23190			T0,T1,T2	1	1	1	1	0
Prupe.1G332000	ppa011722m,ppa011756m	-162.002	-154.684	-157.889	86.5258	359.071	45.0837	0.159103	NOT_TF	Probable peroxygenase 4	AT1G70670	Up_O2		NA	1	1	1	1	1
Prupe.1G332200	ppa007450m	79.7585	63.924	-58.6984	16.1774	40.7677	-179.676	0.65244	NOT_TF	OXIDOREDUCTASE, 2OG-FE II OXYGENASE FAMILY PROTEIN	AT1G06620			NA	1	1	1	1	1
Prupe.1G333200	ppa002039m	66.4586	-10.4491	55.2009	76.2797	-19.7825	-203.246	0.60973	NOT_TF	vacuole morphology and inheritance protein 14 (VAC14, TAX1BP2)	AT2G01690			NA	NA	NA	NA	NA	NA
Prupe.1G334400	ppa007135m	291.623	-82.1269	-46.7435	-65.2865	-84.6307	-30.6683	0.624691	NOT_TF	aspartate-semialdehyde dehydrogenase (asd)	AT1G14810			NA	-1	-1	-1	-1	-1
Prupe.1G340200	ppa008567m	68.6599	-59.4091	232.657	-178.184	-83.2137	54.0079	0.510248	NOT_TF	translation initiation factor 3 subunit I (EIF3I)	AT2G46290			NA	NA	NA	NA	NA	NA
Prupe.1G345400	ppa009994m	-145.416	-73.7137	-44.4323	-91.8598	119.705	297.372	0.437406	NOT_TF	DRE2	AT5G18400			NA	1	1	1	1	1
Prupe.1G345900	ppa000923m	-45.4315	130.104	-50.303	51.4803	-340.406	252.253	0.853038	NOT_TF	alanyl-tRNA synthetase (AARS, alaS)	AT1G50200			NA	NA	NA	NA	NA	NA
Prupe.1G346000	ppa000241m	49.2097	34.1719	185.359	-101.624	-85.6206	-83.2137	0.125167	NOT_TF	Serine/threonine-protein kinase sepA	AT3G13530			NA	1	1	1	1	0
Prupe.1G346100	ppa006619m	184.924	258.292	-9.74764	-170.127	-163.24	-167.345	0.117745	NOT_TF	ATP-dependent RNA helicase (EIF4A3, FAL1)	AT3G19760	Up_O1		NA	1	0	1	1	1
Prupe.1G348400	ppa007124m	-49.9366	66.1914	137.096	-60.5175	-30.6683	-22.088	0.455549	NOT_TF	Porphobilinogen deaminase, chloroplastic	AT5G08280			NA	1	1	1	1	0
Prupe.1G348800	ppa012841m	-161.135	-154.06	-156.82	107.996	171.805	214.679	0.0159651	NOT_TF	prefoldin alpha subunit (pfdA, PFDN5)	AT5G23290	Up_O2		NA	NA	NA	NA	NA	NA
Prupe.1G349800	ppa001574m	399.266	-91.9814	-61.0571	-49.9366	-114.711	-112.179	0.590075	NOT_TF	Probable inactive serine/threonine-protein kinase scy1	AT2G40730			NA	NA	NA	NA	NA	NA
Prupe.1G351000	ppa001738m	-14.6029	-109.672	235.563	-72.3493	-31.1211	54.2035	0.754758	NOT_TF	PROTEASE FAMILY S9A OLIGOPEPTIDASE	AT1G50380			NA	1	0	0	0	0
Prupe.1G351900	ppa008379m	580.993	-181.529	-240.934	68.8515	-195.922	-140.359	0.749775	NOT_TF	Uncharacterized protein	AT5G08540			NA	0	1	1	0	-1
Prupe.1G352200	ppa006179m	-214.203	1.82512	-93.9307	204.51	-36.2647	191.391	0.303575	NOT_TF	Alpha-galactosidase	AT5G08380			NA	1	-1	1	-1	1
Prupe.1G354000	ppa001929m	-40.5764	98.7925	192.243	-92.6774	-71.3447	-67.6955	0.287145	NOT_TF	1,4-alpha-glucan-branching enzyme 1, chloroplastic/amyloplastic	AT5G03650	Up_O1		NA	NA	NA	NA	NA	NA
Prupe.1G356400	ppa010326m	-390.166	-136.128	247.787	-271.361	514.783	166.919	0.661797	NOT_TF	Dehydrin (Dehydrin)	no match			NA	0	0	0	0	0
Prupe.1G356800	ppa000989m	7.40628	-185.169	44.5315	151.849	38.063	-97.5199	0.67616	NOT_TF	Large proline-rich protein BAG6	AT5G42220			NA	NA	NA	NA	NA	NA
Prupe.1G357100	ppa003860m	514.783	-288.916	-204.042	302.02	-232.754	-224.512	0.835458	NOT_TF	MULTI-COPPER OXIDASE TYPE I FAMILY PROTEIN-RELATED	AT1G76160			T0,T1,T2	0	1	1	1	0
Prupe.1G357200	ppa004143m	14.5132	-234.182	99.3607	130.104	-61.1633	34.2544	0.704464	NOT_TF	T-complex protein 1 subunit beta (CCT2)	AT5G20890			NA,NA,T2	0	0	-1	-1	-1
Prupe.1G360400	ppa009562m	-86.815	-111.056	72.6904	-240.934	159.063	246.826	0.72366	NOT_TF	Thioredoxin (Thioredoxin_4)	AT1G76020			NA	1	1	1	1	0
Prupe.1G361400	ppa012755m	176.114	108.288	-63.3011	-89.1135	-97.0108	-80.8969	0.300048	NOT_TF	S-phase kinase-associated protein 1 (SKP1, CBF3D)	AT5G42190			T0,T1,T2	-1	-1	-1	-1	-1
Prupe.1G362200	ppa003456m	-148.781	-129.41	-166.525	208.459	218	44.6693	0.0570605	NOT_TF	Early endosome antigen 1	AT1G20110	Up_O2		NA	1	1	1	1	1
Prupe.1G362400	ppa008706m	-61.3021	-59.6248	21.7018	11.2438	35.4455	78.6838	0.303575	NOT_TF	Prostaglandin-E synthase / Prostaglandin-H(2) E-isomerase	AT5G42150			NA	NA	NA	NA	NA	NA
Prupe.1G363900	ppa001487m	-155.487	-204.042	44.6693	275.691	179.092	-184.566	0.554318	NOT_TF	ENDOPLASMIN HOMOLOG	AT4G24190			NA	NA	NA	NA	NA	NA
Prupe.1G364800	ppa005644m	237.011	-199.214	-48.1328	264.684	-151.324	-246.766	0.834556	NOT_TF	TUBULIN BETA-4 CHAIN-RELATED	AT1G75780			NA	1	1	1	1	0
Prupe.1G365900	ppa013056m	19.9736	52.5229	93.3343	-69.2268	-44.4323	-30.4899	0.0944954	NOT_TF	AP-2 complex subunit sigma-1 (AP2S1)	AT1G47830	Up_O1		NA	0	0	0	0	0
Prupe.1G366500	ppa003094m	-41.5567	411.34	-71.612	-115.979	-139.285	-47.0325	0.54409	NOT_TF	ATP-binding cassette, sub-family E, member 1 (ABCE1)	AT4G19210			NA	NA	NA	NA	NA	NA
Prupe.1G369300	ppa003452m	-121.753	-134.325	-174.166	94.7058	269.856	81.6248	0.0790199	Basic-leucine zipper (bZIP)	Transcription factor RF2b	AT4G38900	Up_O2		NA	1	1	1	1	0
Prupe.1G370600	ppa001586m	-15.8171	218.85	95.0634	-118.674	-107.123	-103.309	0.17657	NOT_TF	TETRATRICOPEPTIDE REPEAT PROTEIN, TPR	AT1G05150	Up_O1		NA	0	0	0	0	0
Prupe.1G372700	ppa013161m	-11.8952	148.698	-173.499	96.2112	26.312	-128.273	0.862199	NOT_TF	thioredoxin 1 (trxA)	AT3G51030			T0,T1,T2	NA	NA	NA	NA	NA
Prupe.1G376200	ppa004135m	31.4378	112.759	144.948	-113.495	-99.8772	-97.7726	0.0461492	NOT_TF	GLUCOSE-1-PHOSPHATE ADENYLYLTRANSFERASE LARGE SUBUNIT 2, CHLOROPLASTIC	AT1G27680	Up_O1		NA	1	1	1	1	1
Prupe.1G376300	ppa006029m	53.4868	-101.576	-209.223	153.503	-72.2118	150.347	0.47154	NOT_TF	Mannan endo-1,4-beta-mannosidase / Endo-1,4-mannanase	AT5G66460			NA	NA	NA	NA	NA	NA
Prupe.1G376700	ppa007472m	-229.101	216.519	73.3036	-135.414	15.8087	137.209	0.862199	NOT_TF	Proteasome subunit alpha type-1-A	AT5G42790			NA	NA	NA	NA	NA	NA
Prupe.1G376900	ppa009923m	-141.038	363.951	-26.0009	-49.1845	-141.038	39.4434	0.683342	NOT_TF	Gamma carbonic anhydrase 1, mitochondrial	AT1G19580			NA	NA	NA	NA	NA	NA
Prupe.1G378500	ppa004897m,ppa004898m,ppa004911m	73.059	130.767	135.102	-129.41	-122.108	-116.59	0.0150692	NOT_TF	Sugar transporter ERD6-like 6	AT1G75220	Up_O1		NA	NA	NA	NA	NA	NA
Prupe.1G380500	ppa003512m	-72.3493	-287.233	27.5933	132.963	79.9208	110.221	0.296917	NOT_TF	glucose-6-phosphate isomerase (GPI, pgi)	AT5G42740			NA	1	0	1	0	0
Prupe.1G381300	ppa011384m	-24.6584	-131.348	-157.18	-20.5779	248.341	104.07	0.271641	NOT_TF	OUTER ENVELOPE PORE PROTEIN 24A, CHLOROPLASTIC-RELATED	AT5G42960			NA	0	0	1	1	1
Prupe.1G389200	ppa006990m	200.727	-130.508	219.726	66.9048	-218.761	-202.853	0.49096	NOT_TF	serpin B (SERPINB)	AT1G47710			NA	0	0	0	0	0
Prupe.1G390500	ppa005369m	16.4197	54.5234	-123.938	-276.08	5.60037	390.112	0.806394	NOT_TF	Aspartate aminotransferase, chloroplastic	AT4G31990			NA	1	1	1	1	0
Prupe.1G392100	ppa010924m	-145.933	-131.614	-136.558	18.7925	151.078	289.872	0.125167	NOT_TF	signal peptidase complex subunit 2 (SPCS2, SPC2)	AT2G39960			NA	-1	0	0	0	0
Prupe.1G393400	ppa010333m	106.614	-140.666	-39.0368	134.113	-43.694	-72.0015	0.800868	NOT_TF	Chorismate mutase 2	AT5G10870			NA	1	1	0	0	0
Prupe.1G393900	ppa002736m	-299.868	167.838	-57.639	89.0762	93.3343	63.924	0.592744	NOT_TF	Transmembrane 9 superfamily member 4	AT5G10840			NA	1	1	1	1	0
Prupe.1G394300	ppa011959m	-105.541	-77.8002	-85.6206	14.2269	104.07	172.18	0.108462	NOT_TF	NUCLEOID-ASSOCIATED PROTEIN YBAB	AT2G24020			NA	NA	NA	NA	NA	NA
Prupe.1G395100	ppa001769m	-46.3823	-223.055	-76.5457	27.1608	74.7856	250.878	0.22893	NOT_TF	Eukaryotic translation initiation factor isoform 4G-1	AT5G57870			NA	NA	NA	NA	NA	NA
Prupe.1G396100	ppa013839m	-1.97316	-11.478	231.709	-204.676	-58.874	88.9692	0.582064	NOT_TF	membrane-associated progesterone receptor component (PGRMC1_2)	AT2G24940			NA	1	0	0	0	0
Prupe.1G396200	ppa012198m	-165.322	-159.841	-162.364	69.9926	176.114	274.037	0.0477293	NOT_TF	ER MEMBRANE PROTEIN COMPLEX SUBUNIT 4	AT5G10780	Up_O2		NA	NA	NA	NA	NA	NA
Prupe.1G397200	ppa003700m	-528.113	209.223	127.069	-284.36	142.001	524.47	0.728214	NOT_TF	Protein TIC 55, chloroplastic	AT2G24820			NA	1	1	1	1	1
Prupe.1G397600	ppa004762m	-84.2022	165.207	-129.605	-50.8462	32.5734	99.3607	0.772754	NOT_TF	ASPARTYL PROTEASE FAMILY PROTEIN	AT5G10770			NA	NA	NA	NA	NA	NA
Prupe.1G397700	ppa019577m	-60.4347	-89.3504	-58.2944	-140.798	163.639	203.615	0.527106	NOT_TF	ASPARTYL PROTEASE FAMILY PROTEIN	AT5G10770			NA	-1	-1	-1	-1	-1
Prupe.1G398600	ppa006980m	-71.612	-84.9826	145.518	-75.8366	165.207	-66.5384	0.857796	NOT_TF	Probable protein phosphatase 2C 59	AT4G31750			NA,NA,T2	NA	NA	NA	NA	NA
Prupe.1G399300	ppa009727m	-24.539	-68.3293	-150.131	259.057	34.1305	-98.9441	0.527183	NOT_TF	Predicted oxidoreductase	AT5G10730			NA	1	1	1	1	1
Prupe.1G405800	ppa009332m	-18.6872	328.723	-99.8772	28.8605	-188.793	-102.068	0.592723	NOT_TF	40S RIBOSOMAL PROTEIN S3-1-RELATED	AT5G35530			NA	0	0	0	0	0
Prupe.1G406400	ppa007102m	-83.7529	167.109	155.922	-54.0952	-216.149	65.0701	0.538624	NOT_TF	Omega-amidase	AT5G12040			NA	-1	-1	-1	-1	-1
Prupe.1G407300	ppa011156m	44.6693	214.679	-67.8751	78.3382	-65.037	-287.233	0.569463	NOT_TF	17.6 KDA CLASS II HEAT SHOCK PROTEIN-RELATED	AT5G12020			NA	-1	-1	-1	-1	-1
Prupe.1G407900	ppa001189m	-113.495	332.365	112.759	-157.889	-109.672	-36.2647	0.455549	NOT_TF	Membrane alanyl aminopeptidase / Peptidase E	AT4G33090			NA	NA	NA	NA	NA	NA
Prupe.1G410800	ppa002093m	-10.4491	-59.5918	-12.4913	-107.052	-35.5247	252.804	0.728664	NOT_TF	ATP-dependent zinc metalloprotease FTSH 5, mitochondrial	AT2G26140			NA	0	0	1	1	0
Prupe.1G412100	ppa000675m	16.8888	-147.176	254.266	-66.4017	-21.2424	10.7304	0.731167	NOT_TF	Glycine dehydrogenase (aminomethyl-transferring) / Glycine-cleavage complex P-protein	AT4G33010			NA	-1	-1	-1	-1	-1
Prupe.1G412500	ppa010788m	24.4758	131.36	200.268	-131.446	-125.827	-119.022	0.0757587	NOT_TF	Uncharacterized protein	AT5G11810	Up_O1		NA	0	0	-1	0	-1
Prupe.1G414200	ppa002323m	-112.923	-1.50295	54.9654	-84.9826	313.251	-145.933	0.803119	NOT_TF	far upstream element-binding protein (FUBP)	AT2G25970			NA	0	0	0	-1	0
Prupe.1G414600	ppa011623m	133.213	-130.997	-189.043	-86.4023	-62.1303	361.891	0.669497	NOT_TF	AD039 HT014 THIOREDOXIN FAMILY TRP26	AT2G25950			NA	1	1	1	1	1
Prupe.1G416200	ppa003357m	-49.1845	-157.639	-176.475	-8.32232	153.399	243.376	0.17657	NOT_TF	Clathrin interactor EPSIN 1	AT5G11710			NA	1	1	1	1	1
Prupe.1G422200	ppa011761m	-45.3945	-32.2219	33.2249	-8.4016	155.922	-126.026	0.818942	NOT_TF	Pollen-specific protein SF3	AT1G10200			NA	-1	-1	-1	-1	-1
Prupe.1G424200	ppa010396m,ppa012094m	-131.614	-17.198	-94.8153	251.902	-230.326	232.657	0.607461	NOT_TF	Adenine phosphoribosyltransferase 1, chloroplastic	AT1G27450			NA	NA	NA	NA	NA	NA
Prupe.1G425400	ppa001756m	-28.2354	-29.6611	-470.616	99.1291	155.643	351.828	0.300048	NOT_TF	PROPROTEIN CONVERTASE SUBTILISIN/KEXIN	AT5G67360			NA	1	1	1	1	1
Prupe.1G426100	ppa006894m	-192.754	119.705	-291.92	111.945	261.356	18.7925	0.417459	NOT_TF	Delta(4)-3-oxosteroid 5-beta-reductase / Testosterone 5-beta-reductase	AT4G24220			NA	1	1	1	1	0
Prupe.1G429000	ppa012555m	-253.366	28.8605	367.737	-76.2863	226.228	-190.807	0.809158	NOT_TF	WPP DOMAIN-CONTAINING PROTEIN 1-RELATED	AT1G47200			NA	NA	NA	NA	NA	NA
Prupe.1G431000	ppa005199m	-545.473	-72.3493	54.0079	290.485	237.011	156.984	0.303575	NOT_TF	CYSTEINE PROTEASE FAMILY C1-RELATED	AT1G47128			NA	1	1	1	1	1
Prupe.1G432200	ppa002618m,ppa002620m	-42.1814	-166.223	-72.6508	260.005	49.2097	-80.4789	0.455549	NOT_TF	Polyadenylate-binding protein 2	AT4G34110			T0,NA,NA	-1	-1	-1	-1	-1
Prupe.1G433300	ppa001770m	-133.334	-111.554	-121.753	145.518	84.338	152.719	0.0159265	NOT_TF	Subtilisin-like protease	AT5G67090	Up_O2		NA	-1	-1	-1	-1	-1
Prupe.1G435500	ppa013415m	-16.3441	-89.6989	-216.933	164.408	115.175	27.6642	0.188228	NOT_TF	3-alpha,7-alpha,12-alpha-trihydroxy-5-beta-cholest-24-enoyl-CoA hydratase / D-3-hydroxyacyl-CoA dehydratase	AT5G42890			NA	1	1	0	0	0
Prupe.1G436100	ppa001110m	8.13827	-150.465	-126.74	30.4094	177.21	51.4803	0.240453	NOT_TF	Protein WEAK CHLOROPLAST MOVEMENT UNDER BLUE LIGHT 1	AT2G26570			NA	1	1	1	1	0
Prupe.1G439200	ppa010612m	183.453	-153.412	-166.223	170.053	47.3841	-161.837	0.772754	NOT_TF	Uncharacterized protein At1g47420, mitochondrial	AT1G47420			NA	0	0	0	0	0
Prupe.1G439300	ppa008795m	219.276	160.709	27.8427	-159.295	-153.72	-155.487	0.0611202	NOT_TF	CARBOXYLESTERASE 2-RELATED	AT1G47480	Up_O1		NA	1	1	1	1	1
Prupe.1G439400	ppa008965m	-67.4674	173.475	163.639	34.1305	-371.837	64.41	0.582999	NOT_TF	26S proteasome regulatory subunit N11 (PSMD14, RPN11, POH1)	AT5G23540			NA	NA	NA	NA	NA	NA
Prupe.1G441500	ppa002365m	275.691	109.508	-119.497	-120.942	-105.259	-94.3327	0.433974	NOT_TF	Bleomycin hydrolase / Aminopeptidase C (Lactococcus lactis)	AT5G36210			NA,T1,T2	NA	NA	NA	NA	NA
Prupe.1G442700	ppa001735m	-67.8751	19.4678	-75.7244	15.6116	233.823	-138.727	0.687967	NOT_TF	P-ELEMENT SOMATIC INHIBITOR, ISOFORM C	AT4G10070			NA	1	1	1	0	1
Prupe.1G444000	ppa004610m	38.858	35.4455	-27.0065	31.6425	1.62937	-102.435	0.652114	NOT_TF	6-phosphofructokinase 3	AT4G26270			NA	NA	NA	NA	NA	NA
Prupe.1G451300	ppa002235m	-86.6316	-151.594	37.1932	-17.198	96.6691	143.367	0.372402	NOT_TF	TOM1-like protein 2	AT4G32760			NA	1	1	1	1	1
Prupe.1G451900	ppa005315m	-90.9299	189.1	-394.69	107.839	6.83018	177.519	0.584253	NOT_TF	aspartate aminotransferase, cytoplasmic (GOT1)	AT5G11520			NA,NA,T2	1	1	1	1	0
Prupe.1G452100	ppa005151m	-140.798	-60.7124	2.54621	129.883	-15.8171	114.167	0.297846	NOT_TF	lupus La protein (LA, SSB)	AT4G32720			NA	-1	-1	-1	-1	0
Prupe.1G453100	ppa001366m	78.8761	41.4942	87.5158	-84.7893	-64.5056	-58.874	0.0203541	NOT_TF	AP-4 COMPLEX SUBUNIT BETA-1	AT5G11490	Up_O1		NA	1	1	1	1	0
Prupe.1G455000	ppa005720m	-55.678	-155.043	-58.874	71.2115	188.19	-7.60464	0.232418	NOT_TF	Actin filament-coating protein tropomyosin	AT2G24420			NA	NA	NA	NA	NA	NA
Prupe.1G456200	ppa010791m	-119.049	297.372	-77.8002	78.1651	24.279	-230.744	0.763425	NOT_TF	20S proteasome subunit beta 1 (PSMB6)	AT4G31300			NA	NA	NA	NA	NA	NA
Prupe.1G457600	ppa002388m	-107.123	-81.3517	-88.536	57.1231	68.6523	161.947	0.0513514	NOT_TF	Uncharacterized protein	AT4G31200	Up_O2		NA	NA	NA	NA	NA	NA
Prupe.1G458000	ppa012147m	-12.3473	-141.507	-103.088	-12.7849	220.333	65.4688	0.303575	NOT_TF	Serine/arginine-rich splicing factor RSZ23	AT2G24590			NA	NA	NA	NA	NA	NA
Prupe.1G458600	ppa006663m	90.5218	96.2112	35.4455	-93.779	-73.5641	-70.002	0.028418	NOT_TF	Sarcosine oxidase	AT2G24580	Up_O1		NA	-1	-1	-1	-1	-1
Prupe.1G460700	ppa000977m	9.16458	425.181	85.5124	-185.421	-178.793	-182.485	0.214046	NOT_TF	Plasma membrane ATPase 4	AT2G24520	Up_O1		NA	NA	NA	NA	NA	NA
Prupe.1G460800	ppa007500m	126.114	-13.5854	90.6735	-87.0894	-47.9394	-87.9597	0.162214	NOT_TF	COP9 signalosome complex subunit 5 [EC:3.4.-.-] (COPS5, CSN5)	AT1G71230			NA	NA	NA	NA	NA	NA
Prupe.1G462700	ppa006465m,ppa006885m,ppa006900m	-103.711	-110.876	-35.5247	115.249	140.718	-3.87152	0.157104	NOT_TF	PROTEIN LUNAPARK	AT4G31080			NA	NA	NA	NA	NA	NA
Prupe.1G463300	ppa002603m	-30.2896	115.175	242.139	-117.448	-105.375	-101.764	0.217164	NOT_TF	Protein arginine N-methyltransferase 1.5	AT4G31120			NA	-1	-1	-1	-1	-1
Prupe.1G463800	ppa003911m	144.715	83.0056	-64.0662	119.705	-221.848	-134.165	0.584806	NOT_TF	ASPARTATE--TRNA LIGASE, CYTOPLASMIC	AT4G31180			NA	1	1	1	1	1
Prupe.1G463900	ppa008517m	25.2459	62.2522	-54.2154	-15.8171	-90.2249	75.0822	0.789037	NOT_TF	Acetylglutamate kinase	AT3G57560			NA	NA	NA	NA	NA	NA
Prupe.1G472700	ppa013437m	-103.993	-80.0949	312.83	-18.1368	-4.43057	-26.0009	0.771784	NOT_TF	ubiquinol-cytochrome c reductase subunit 7 (QCR7, UQCRB)	AT5G25450			NA	NA	NA	NA	NA	NA
Prupe.1G473000	ppa011168m	-227.186	626.135	359.071	-301.523	63.924	-528.113	0.441104	NOT_TF	GTP-binding nuclear protein Ran (RAN)	AT5G55190			NA	1	1	0	0	0
Prupe.1G479900	ppa006122m,ppa006123m,ppa006125m	-140.666	299.801	351.828	-10.2572	-157.18	-356.373	0.394387	NOT_TF	ATP-dependent RNA helicase UAP56/SUB2 (UAP56, BAT1, SUB2)	AT5G11170			NA	0	1	0	1	1
Prupe.1G481500	ppa002600m	150.538	-18.1368	59.2204	-62.4928	-60.1778	-92.1386	0.220805	NOT_TF	Putative clathrin assembly protein At2g25430	AT2G25430			NA	1	1	0	1	0
Prupe.1G482600	ppa011187m	-123.938	-34.7075	103.304	7.03187	42.5579	59.8296	0.661797	NOT_TF	SNARE PROTEINS	AT5G11150			NA	1	1	1	1	1
Prupe.1G484800	ppa009478m	-110.192	276.807	88.3603	-117.93	-28.2101	-98.7994	0.49724	NOT_TF	uncharacterized protein (K06990)	AT2G25280			NA	1	1	1	1	0
Prupe.1G485300	ppa012659m	-20.8564	68.8515	-401.3	-41.2317	123.091	313.251	0.508527	NOT_TF	small subunit ribosomal protein S11e (RP-S11e, RPS11)	AT5G23740			T0,NA,NA	-1	-1	-1	-1	-1
Prupe.1G486400	ppa000412m	30.6716	189.392	20.9809	-100.883	-84.7171	-81.4863	0.17657	NOT_TF	TRAFFICKING PROTEIN PARTICLE COMPLEX SUBUNIT 9	AT5G11040	Up_O1		NA	NA	NA	NA	NA	NA
Prupe.1G488700	ppa003010m	15.0305	127.039	-98.4924	34.1719	-111.056	3.93642	0.754758	NOT_TF	UDP-sugar pyrophosphorylase	AT5G52560			NA	1	1	1	1	1
Prupe.1G492900	ppa011601m	316.671	40.2316	-211.545	9.54588	-148.781	-31.7502	0.70253	NOT_TF	Proteasome subunit beta type-3-A	AT1G21720			NA	-1	0	0	0	0
Prupe.1G493500	ppa005622m,ppa006252m	-172.794	-170.127	-173.854	233.823	98.0593	215.933	0.0209123	NOT_TF	Aspartic proteinase Asp1	AT1G44130	Up_O2		NA	1	0	-1	-1	-1
Prupe.1G493800	ppa004751m	174.511	-291.92	-274.38	88.9692	-14.7298	282.988	0.505201	NOT_TF	Aldehyde dehydrogenase family 3 member H1	AT1G44170			NA	1	1	0	0	0
Prupe.1G493900	ppa006270m	26.5899	-67.4674	84.338	-17.6883	102.9	-144.922	0.777896	NOT_TF	L-ascorbate peroxidase T, chloroplastic	AT1G77490			NA	1	1	0	0	-1
Prupe.1G494100	ppa004628m	-62.7454	-390.166	226.716	36.2892	239.634	-4.3272	0.647581	NOT_TF	protein DGCR14 (DGCR14)	AT1G21750			NA	-1	0	-1	-1	-1
Prupe.1G494300	ppa006215m,ppa006219m	16.0626	-47.612	-127.229	-124.828	89.154	213.414	0.601748	NOT_TF	Porphobilinogen synthase / Delta-aminolevulinic acid dehydratase	AT1G69740			NA	1	1	1	1	0
Prupe.1G494500	ppa007212m	306.624	-78.4395	-73.6742	12.1988	-167.345	-20.1931	0.661797	NOT_TF	Caffeic acid 3-O-methyltransferase	AT5G54160			NA	NA	NA	NA	NA	NA
Prupe.1G498000	ppa001192m	39.0291	69.3003	128.86	-93.7459	-73.4358	-69.8869	0.0475938	NOT_TF	PLASTID MOVEMENT IMPAIRED1	AT1G42550	Up_O1		NA	1	1	1	1	1
Prupe.1G498800	ppa014176m	256.375	18.7925	82.4235	-144.06	-136.668	-135.742	0.130351	NOT_TF	Uncharacterized protein	no match	Up_O1		NA	1	-1	-1	-1	1
Prupe.1G500800	ppa005883m	14.5699	-237.616	-155.511	198.5	182.873	-34.7075	0.299064	NOT_TF	N-acyl-aliphatic-L-amino acid amidohydrolase / N-acyl-L-amino-acid amidohydrolase	AT1G44820			NA	1	1	1	1	0
Prupe.1G501000	ppa008690m	-100.706	-178.184	103.506	69.3003	140.491	-39.7769	0.567897	NOT_TF	Prolyl-tRNA synthetase associated domain-containing protein 1	AT1G44835			NA	NA	NA	NA	NA	NA
Prupe.1G501400	ppa005521m	209.223	39.0291	-5.73933	-91.7392	-100.706	-94.7709	0.22527	NOT_TF	SUBGROUP I AMINOTRANSFERASE RELATED	AT1G77670			NA	NA	NA	NA	NA	NA
Prupe.1G504400	ppa013278m	-288.916	-49.4973	466.537	-242.876	14.5132	252.544	0.853038	NOT_TF	profilin (PFN)	AT2G19770			NA	1	1	1	1	0
Prupe.1G512000	ppa000034m	92.2965	246.715	52.5229	-152.395	-145.585	-144.06	0.0778199	NOT_TF	Acetyl-CoA carboxylase 1	AT1G36160	Up_O1		NA	1	1	-1	1	1
Prupe.1G515000	ppa009049m	133.064	-193.483	-201.906	15.0305	183.453	21.7018	0.528711	NOT_TF	Uncharacterized protein	AT4G39860			NA	0	1	1	1	1
Prupe.1G518200	ppa009645m	78.0907	33.5571	261.356	-133.193	-128.19	-123.111	0.130351	NOT_TF	14-3-3-LIKE PROTEIN GF14 IOTA	AT1G34760			NA	NA	NA	NA	NA	NA
Prupe.1G519600	ppa004968m	262.507	-205.421	122.29	44.5315	-66.7955	-258.425	0.62934	NOT_TF	UDP-glucosyltransferase (PpUGT85A2)	AT1G22360			NA	-1	1	1	1	0
Prupe.1G521400	ppa010452m	-308.144	-19.7097	417.791	16.9457	-127.766	126.114	0.856629	NOT_TF	40S ribosomal protein S6	AT5G10360			T0,T1,NA	-1	-1	-1	-1	-1
Prupe.1G521900	ppa010148m	-136.558	-75.7244	416.524	14.5699	44.5315	-204.042	0.722923	NOT_TF	14-3-3 PROTEIN	AT1G78300			T0,T1,T2	1	1	1	1	0
Prupe.1G522200	ppa012107m	-66.2165	300.933	-82.8774	-127.574	-64.815	44.8444	0.676317	NOT_TF	cytochrome c oxidase subunit 6b (COX6B)	AT1G22450			NA	-1	-1	-1	-1	-1
Prupe.1G526800	ppa003886m	-141.611	367.403	-108.927	-228.752	128.18	24.279	0.79533	NOT_TF	Pyridoxine/pyridoxamine 5&amp;apos;-phosphate oxidase 1, chloroplastic	AT5G49970			NA	NA	NA	NA	NA	NA
Prupe.1G527000	ppa009125m	-156.889	249.011	-230.744	133.064	47.8478	-47.3679	0.728772	NOT_TF	GEM-like protein 1	AT1G28200			NA	0	0	0	0	0
Prupe.1G528100	ppa010385m	173.475	55.8633	-19.4666	-109.672	-15.4632	-113.16	0.297658	NOT_TF	14-3-3-LIKE PROTEIN GF14 LAMBDA	AT5G65430			NA	NA	NA	NA	NA	NA
Prupe.1G528400	ppa002932m	45.9139	29.6054	-49.9366	151.274	-154.42	-72.3493	0.79115	NOT_TF	Glucose-6-phosphate isomerase 1, chloroplastic	AT4G24620			NA	1	0	0	0	0
Prupe.1G529800	ppa005789m	83.5436	37.5365	-92.3366	328.723	-223.055	-223.492	0.818942	NOT_TF	ASPARTYL PROTEASE-LIKE PROTEIN	AT1G09750			NA	-1	-1	-1	-1	-1
Prupe.1G533800	ppa020513m	-106.427	-80.6493	-83.2137	144.715	45.0837	90.8313	0.0425542	NOT_TF	Tetratricopeptide repeat (TPR_1)	AT5G65520	Up_O2		NA	-1	-1	-1	0	0
Prupe.1G539400	ppa004304m	232.657	51.8949	-224.512	-99.979	43.4599	-20.5779	0.79533	NOT_TF	Serine hydroxymethyltransferase, mitochondrial	AT5G26780			NA	1	1	1	1	-1
Prupe.1G540000	ppa004105m	-59.4091	102.295	233.152	4.25528	-145.278	-148.781	0.377461	NOT_TF	Uncharacterized protein	AT5G64430			NA	0	1	1	1	0
Prupe.1G540200	ppa008394m	72.6904	-52.4473	-1.57097	133.213	-162.506	-29.5774	0.810597	NOT_TF	Uncharacterized protein	AT5G64460			NA	1	1	1	1	1
Prupe.1G541200	ppa002490m,ppa002492m	-36.9591	26.4388	-112.408	-180.93	323.414	-3.24855	0.729522	NOT_TF	Phosphoenolpyruvate carboxykinase [ATP]	AT4G37870		No MATCH	T0,T1,T2	1	1	1	1	1
Prupe.1G541400	ppa012314m	43.4599	-75.8366	-299.868	135.284	112.219	57.1231	0.338214	NOT_TF	ufm1-conjugating enzyme 1 (UFC1)	AT1G27530			NA	NA	NA	NA	NA	NA
Prupe.1G542100	ppa000246m	34.1786	-12.7849	213.414	-87.8066	-67.6619	-63.3011	0.31147	NOT_TF	Probable phosphoribosylformylglycinamidine synthase, chloroplastic/mitochondrial	AT1G74260			NA	1	1	1	0	1
Prupe.1G542600	ppa005617m	-73.8644	441.954	-15.4632	-36.2647	-10.7822	-327.687	0.54409	NOT_TF	tubulin alpha (TUBA)	AT1G50010			NA	NA	NA	NA	NA	NA
Prupe.1G542700	ppa003657m	201.074	131.758	-14.7298	-157.396	-110.876	-104.337	0.142138	NOT_TF	Xylulokinase / Xylulose kinase	AT5G49650			NA	1	1	1	1	1
Prupe.1G544400	ppa013626m	-23.5002	-94.0794	-221.848	-166.045	119.023	457.74	0.527106	NOT_TF	Cytochrome c	AT4G10040			T0,T1,NA	1	1	1	1	0
Prupe.1G548600	ppa007381m	-40.4054	27.6642	-58.5671	173.475	-26.483	-107.621	0.772754	NOT_TF	12-oxophytodienoic acid reductase (OPR)	AT1G76690			NA	1	1	1	1	1
Prupe.1G549100	ppa007377m	101.412	-33.2504	41.4942	-14.7626	57.9658	-181.329	0.60801	NOT_TF	12-oxophytodienoic acid reductase (OPR)	AT1G76690			NA	1	1	0	1	0
Prupe.1G550900	ppa003684m	-152.395	-142.076	-147.176	211.028	72.6904	184.924	0.0313685	NOT_TF	Protein of unknown function (DUF1421) (DUF1421)	AT3G01560	Up_O2		NA	NA	NA	NA	NA	NA
Prupe.1G554400	ppa005342m	323.414	17.1302	-91.6611	-104.595	-79.8115	-96.417	0.505378	NOT_TF	UDP-GLYCOSYLTRANSFERASE 88A1	AT3G16520			NA	1	1	0	1	0
Prupe.1G555200	ppa023884m	321.86	27.9382	-91.7392	76.7502	-174.513	-248.624	0.538624	NOT_TF	Patellin-5	AT4G09160			NA	1	1	1	1	0
Prupe.1G555300	ppa003964m	186.339	116.224	216.13	-84.7171	-228.752	-253.366	0.044163	NOT_TF	PATELLIN-3-RELATED	AT1G72160	Up_O1		NA	0	0	0	1	0
Prupe.1G557700	ppa010832m	-114.931	134.113	-220.174	73.059	86.0078	66.1914	0.520618	NOT_TF	3-hydroxyacyl-[acyl-carrier-protein] dehydratase / D-3-hydroxyoctanoyl-[acyl carrier protein] dehydratase	AT5G10160			NA	0	0	0	0	0
Prupe.1G558700	ppa007925m	-124.541	-101.365	-110.192	82.7896	157.311	108.159	0.0160746	NOT_TF	Rae1-like protein At1g80670	AT1G80670	Up_O2		NA	1	1	1	1	1
Prupe.1G563400	ppa010628m,ppa010636m,ppa010641m,ppa010642m	36.928	-54.8022	54.4903	111.752	60.3907	-272.903	0.788862	NOT_TF	Proteasome subunit beta type-4	AT1G56450			NA	NA	NA	NA	NA	NA
Prupe.1G564800	ppa011774m	-39.7769	100.956	-66.4017	-144.62	19.2121	155.922	0.856629	NOT_TF	COP9 signalosome complex subunit 8	AT4G14110			NA	-1	-1	-1	-1	-1
Prupe.1G568200	ppa011369m	-187.441	130.451	221.293	15.8962	1.82512	-132.584	0.687967	NOT_TF	TRANSMEMBRANE EMP24 DOMAIN-CONTAINING PROTEIN	AT1G09580			NA	NA	NA	NA	NA	NA
Prupe.1G570500	ppa009081m	-82.7321	-60.5175	-29.6611	27.5933	-156.82	331.649	0.644096	NOT_TF	2-hydroxy-3-oxopropionate reductase / Tartronate semialdehyde reductase	AT1G71180			NA	1	-1	0	-1	-1
Prupe.1G570800	ppa008191m	-154.684	172.902	277.465	-16.3441	-224.763	17.2912	0.571828	NOT_TF	Cupin (Cupin_1)	AT1G07750			NA	-1	-1	-1	-1	-1
Prupe.1G572000	ppa000323m	-50.4829	-138.637	28.8109	12.9624	68.5445	98.7925	0.331322	NOT_TF	UDP-glucose:glycoprotein glucosyltransferase (HUGT)	AT1G71220			NA	NA	NA	NA	NA	NA
Prupe.1G573400	ppa003254m	-94.0794	-101.624	215.386	127.387	22.111	-173.854	0.85764	NOT_TF	Transmembrane 9 superfamily member 3	AT1G10950			NA	1	1	1	1	0
Prupe.1G573800	ppa004902m	249.011	-123.938	-10.2572	13.5973	-63.1857	-124.288	0.661394	NOT_TF	alanine-glyoxylate transaminase / (R)-3-amino-2-methylpropionate-pyruvate transaminase (AGXT2)	AT4G39660			NA	-1	-1	-1	-1	-1
Prupe.1G577500	ppa004739m	441.954	166.919	-154.357	-166.749	-172.1	-153.72	0.399437	NOT_TF	ADIPOCYTE-SPECIFIC PROTEIN 4-RELATED	AT4G24330			NA	1	1	1	1	1
Prupe.1G579100	ppa003557m	-115.744	-91.1915	-100.24	68.6599	117.976	128.86	0.0159651	NOT_TF	YTH domain-containing family protein 2	AT1G09810	Up_O2		NA	1	-1	0	0	0
Prupe.1G580600	ppa013209m	74.7856	188.19	160.889	-155.487	-148.995	-151.324	0.0203541	NOT_TF	Transport protein particle 20 kDa subunit	AT1G80500	Up_O1		NA	-1	-1	-1	-1	0
Prupe.1G581500	ppa005220m	73.9401	461.541	-4.3272	-91.9814	-201.705	-287.422	0.281515	NOT_TF	Elongation factor 1-gamma	AT1G57720			NA	0	0	0	0	0
Prupe.1G581700	ppa011290m	-144.62	-72.2118	194.762	109.508	-115.979	54.655	0.835458	NOT_TF	RAS-RELATED PROTEIN RABA2B	AT1G09630			NA	1	1	1	1	0
Prupe.1G581900	ppa011669m	-52.4473	-91.6611	-78.5613	277.465	-17.9893	-83.3568	0.562934	NOT_TF	Ras-related protein Rab-1A (RAB1A)	AT3G11730			NA	-1	-1	-1	-1	0
Prupe.1G582000	ppa000578m	187.087	94.272	-194.147	-96.6635	-201.428	186.339	0.778082	NOT_TF	leucyl-tRNA synthetase (LARS, leuS)	AT1G09620			NA	NA	NA	NA	NA	NA
Prupe.1G584900	ppa010537m	69.8072	-76.2863	-162.199	140.288	-21.5153	37.1932	0.528711	NOT_TF	3-oxoacyl-[acyl-carrier-protein] reductase	AT1G10310			NA	NA	NA	NA	NA	NA
Prupe.1G587700	ppa011766m	57.9658	216.13	-7.43033	-112.179	-97.7726	-94.1235	0.203933	NOT_TF	GLUTATHIONE S-TRANSFERASE, GST, SUPERFAMILY, GST DOMAIN CONTAINING	AT2G02390			NA	0	0	0	0	0
Prupe.2G002100	ppa010759m	-102.068	207.748	-282.004	-3.0237	70.7074	118.088	0.661394	NOT_TF	ATP-DEPENDENT CLP PROTEASE	AT4G25370			NA	NA	NA	NA	NA	NA
Prupe.2G002900	ppa005193m	-24.3351	-124.541	-124.288	280.662	-1.1745	-28.2101	0.437406	NOT_TF	Citrate (Si)-synthase / Citrate oxaloacetate-lyase ((pro-3S)-CH(2)COO->acetyl-CoA)	AT2G44350			NA,T1,T2	1	1	1	1	0
Prupe.2G004800	ppa002321m	-122.503	-98.4326	-107.968	102.295	74.1947	163.639	0.0223108	NOT_TF	Probable serine/threonine-protein kinase DDB_G0276461	AT2G32850	Up_O2		NA	1	1	1	1	0
Prupe.2G007200	ppa013260m	-163.24	3.5889	220.386	-35.1393	18.1775	55.8633	0.87134	NOT_TF	Thioredoxin-like protein Clot	AT5G42850			NA	-1	-1	-1	-1	-1
Prupe.2G007500	ppa010851m	-101.365	213.414	-152.534	98.0593	-149.898	73.7217	0.84861	NOT_TF	large subunit ribosomal protein L6e (RP-L6e, RPL6)	AT1G74050			NA	-1	-1	-1	-1	0
Prupe.2G008000	ppa007970m	-167.345	291.623	85.1951	-74.9798	-47.0325	-48.006	0.624691	NOT_TF	Uncharacterized protein	AT5G48020			NA	1	1	1	1	1
Prupe.2G008700	ppa010898m	33.5571	239.721	361.891	-220.174	-205.421	-220.36	0.0867119	NOT_TF	elongation factor 1-beta (EEF1B)	AT2G18110	Up_O1		NA	0	0	-1	-1	0
Prupe.2G012200	ppa007062m	843.062	75.0822	-233.244	-236.719	-107.968	-323.989	0.510248	NOT_TF	ADP,ATP carrier protein 1, mitochondrial	AT5G13490			T0,NA,NA	NA	NA	NA	NA	NA
Prupe.2G012700	ppa010026m,ppa010403m	-162.506	115.249	-90.4728	155.922	68.0792	-80.0949	0.644641	NOT_TF	ATP synthase subunit O, mitochondrial	AT5G13450			NA	NA	NA	NA	NA	NA
Prupe.2G014700	ppa003814m	-41.6017	95.0634	196.739	20.1654	-204.042	-67.4674	0.419727	NOT_TF	CAROTENOID 9,10(9',10')-CLEAVAGE DIOXYGENASE 1	AT3G63520			NA	1	1	1	1	1
Prupe.2G017800	ppa007461m	-109.672	21.9718	181.142	351.828	-390.166	-86.815	0.801011	NOT_TF	Uncharacterized protein	AT3G08030			NA	NA	NA	NA	NA	NA
Prupe.2G021600	ppa008707m	-98.9441	457.412	-65.2865	-111.056	-95.4692	-92.9681	0.589061	NOT_TF	Tetraketide alpha-pyrone reductase 1	AT1G51410	Up_O1		NA	NA	NA	NA	NA	NA
Prupe.2G023700	ppa004618m	99.7984	-22.8783	-222.519	95.3458	-48.5313	72.1264	0.651881	NOT_TF	SERINE CARBOXYPEPTIDASE-LIKE 36-RELATED	AT3G63470			NA	NA	NA	NA	NA	NA
Prupe.2G024600	ppa000665m	-292.611	142.521	162.3	-14.6723	24.6182	85.5124	0.836806	NOT_TF	Protein transport protein SEC31	AT3G63460			T0,T1,T2	1	1	1	1	1
Prupe.2G029900	ppa009814m	-84.9826	-110.192	104.07	-133.073	52.5229	226.82	0.708788	NOT_TF	xanthoxin dehydrogenase (ABA2)	AT1G52340			NA	NA	NA	NA	NA	NA
Prupe.2G032300	ppa006318m,ppa006329m	119.023	10.9578	102.977	-97.7726	-79.3437	-74.9798	0.077682	NOT_TF	Translation initiation factor eIF-2B subunit beta	AT3G07300	Up_O1		NA	NA	NA	NA	NA	NA
Prupe.2G032600	ppa004992m	-49.6191	124.033	39.4526	23.2978	-150.014	6.74734	0.602122	NOT_TF	Orotate phosphoribosyltransferase / Orotidylic acid phosphorylase	AT3G54470			NA	1	1	1	1	-1
Prupe.2G037600	ppa012085m,ppa012109m,ppa012124m	390.112	-84.8471	-441.077	-72.8935	62.0564	177.09	0.779549	NOT_TF	40S ribosomal protein S10	AT5G52650			NA	-1	-1	-1	-1	-1
Prupe.2G038800	ppa005966m	-79.1043	395.376	-171.052	-95.4692	428.519	-545.473	0.789393	NOT_TF	Protein ASPARTIC PROTEASE IN GUARD CELL 2	AT5G07030			NA	-1	-1	-1	-1	-1
Prupe.2G041900	ppa011792m	154.776	-208.109	-179.676	89.7261	78.1651	23.0681	0.562934	NOT_TF	peptidyl-prolyl isomerase H (cyclophilin H) (PPIH, CYPH)	AT2G38730			NA	-1	-1	-1	-1	-1
Prupe.2G042900	ppa002359m	-173.939	-173.854	-178.09	202.388	186.339	148.461	0.00733942	NOT_TF	ZINC FINGER PROTEIN 598	AT3G62240	Up_O2		NA	1	1	1	1	1
Prupe.2G047100	ppa010412m	20.2432	-89.1135	86.0078	-91.1915	404.511	-417.176	0.844777	NOT_TF	CYSTEINE PROTEINASE INHIBITOR 6	AT3G12490			NA	-1	-1	0	-1	0
Prupe.2G047300	ppa013935m	-99.979	-248.731	-143.803	36.928	170.053	306.624	0.123817	NOT_TF	CYSTEINE PROTEINASE INHIBITOR 6	AT3G12490			NA	0	0	0	0	0
Prupe.2G049200	ppa011592m	101.201	-158.799	-11.8952	-103.711	486.972	-441.077	0.881475	NOT_TF	nascent polypeptide-associated complex subunit alpha (EGD2, NACA)	AT3G12390			T0,T1,T2	-1	-1	-1	-1	-1
Prupe.2G051700	ppa007956m	174.241	-27.5061	47.0614	-86.815	-66.5384	-62.4928	0.297658	NOT_TF	RING FINGER PROTEIN 41, 151	AT3G54360	Up_O1		NA	0	1	1	1	1
Prupe.2G056200	ppa003225m	130.767	64.132	157.607	-124.288	-133.334	-140.164	0.0191737	NOT_TF	AP-4 complex subunit epsilon-1 (AP4E1)	AT1G31730	Up_O1		NA	NA	NA	NA	NA	NA
Prupe.2G061900	ppa009741m	140.718	-17.6038	-213.503	21.034	137.504	-133.073	0.804033	NOT_TF	Uncharacterized protein At1g03900	AT3G58600			NA	NA	NA	NA	NA	NA
Prupe.2G066200	ppa000553m	219.726	98.5741	-65.5508	-140.57	-45.4315	-106.622	0.331322	NOT_TF	Ubiquitin carboxyl-terminal hydrolase 13	AT3G11910			NA	1	1	1	1	0
Prupe.2G071300	ppa013076m,ppa013077m	-252.202	192.243	240.29	-282.889	-13.5854	244.792	0.79115	NOT_TF	40S ribosomal protein S17-4	AT5G04800			NA	-1	0	-1	-1	-1
Prupe.2G071900	ppa002633m	403.53	-66.5384	-137.55	-6.28251	-125.436	-110.876	0.651881	NOT_TF	EXOCYST SUBUNIT EXO70 FAMILY PROTEIN A3-RELATED	AT5G03540			NA	NA	NA	NA	NA	NA
Prupe.2G072900	ppa006330m	41.4942	-222.519	-96.6635	102.699	234.542	-113.495	0.527106	NOT_TF	DnaJ homolog subfamily A member 2 (DNAJA2)	AT3G44110			NA	NA	NA	NA	NA	NA
Prupe.2G074600	ppa010810m	-125.246	-102.026	-111.392	82.8805	95.8324	180.216	0.0282276	NOT_TF	Mitochondrial glycoprotein (MAM33)	AT4G32605	Up_O2		NA	NA	NA	NA	NA	NA
Prupe.2G075100	ppa003542m	-126.14	-190.807	246.826	117.774	-56.8896	41.8601	0.780774	NOT_TF	Calcium-dependent protein kinase 1	AT5G04870			NA	NA	NA	NA	NA	NA
Prupe.2G075400	ppa009664m	149.359	-25.7608	-86.815	-34.7075	54.0079	-73.2544	0.785961	NOT_TF	Ubiquinone biosynthesis protein COQ9, mitochondrial	AT1G19140			NA	1	0	1	0	0
Prupe.2G075700	ppa009890m,ppa009892m	122.5	140.983	302.02	-15.2645	-296.111	-276.911	0.13234	NOT_TF	40S ribosomal protein S2-4	AT3G57490			T0,T1,T2	-1	-1	-1	-1	-1
Prupe.2G077000	ppa009415m	123.091	57.6201	375.909	-188.793	-182.104	-187.892	0.120319	NOT_TF	ACT DOMAIN-CONTAINING PROTEIN	AT5G04740			NA	NA	NA	NA	NA	NA
Prupe.2G078900	ppa006290m	-21.5153	33.4372	39.4434	99.7984	2.92492	-186.813	0.744694	NOT_TF	diphosphomevalonate decarboxylase (MVD, mvaD)	AT3G54250			NA	NA	NA	NA	NA	NA
Prupe.2G079800	ppa009781m	-31.7502	-54.0952	-21.5153	-177.023	-32.6645	403.53	0.728772	NOT_TF	NFU4	AT3G20970			NA	NA	NA	NA	NA	NA
Prupe.2G083400	ppa014090m	-129.41	392.737	-184.566	24.6182	-0.305609	-96.6635	0.813191	NOT_TF	copper chaperone (ATOX1, ATX1, copZ)	AT3G56240			NA	1	1	1	1	1
Prupe.2G085300	ppa005830m	132.544	-202.168	37.5846	147.26	16.1774	-212.988	0.877769	NOT_TF	GLUCOSYL/GLUCURONOSYL TRANSFERASES	AT5G65550			NA	1	1	1	0	-1
Prupe.2G091100	ppa013015m	-86.9278	-120.576	19.2121	32.1152	155.086	8.99962	0.334488	NOT_TF	Uncharacterized protein	AT3G52230			NA	-1	-1	-1	-1	0
Prupe.2G091200	ppa003739m	243.228	108.851	-117.93	16.4197	-94.1235	-253.999	0.500824	NOT_TF	Pyruvate kinase, cytosolic isozyme	AT3G52990			NA	-1	-1	-1	-1	-1
Prupe.2G091600	ppa005860m	98.9982	95.8324	258.292	-159.59	-153.952	-156.68	0.0477293	NOT_TF	Malate dehydrogenase (NADP(+)) / NADP-linked malate dehydrogenase	AT5G58330	Up_O1		NA	-1	-1	-1	-1	-1
Prupe.2G091900	ppa004462m	120.164	94.8104	-3.87152	-92.1386	-70.5085	-66.9577	0.1212	NOT_TF	KELCH REPEAT-CONTAINING PROTEIN 1-RELATED	AT5G04420			NA	NA	NA	NA	NA	NA
Prupe.2G093900	ppa009068m,ppa009568m	34.1305	-115.083	24.279	84.8104	33.0419	-85.6206	0.772754	NOT_TF	RNA-binding protein Nova-1 (Fragment)	AT5G04430			NA	NA	NA	NA	NA	NA
Prupe.2G098100	ppa000342m	-133.073	242.551	171.319	54.4903	-274.38	-59.5918	0.545389	NOT_TF	5-oxoprolinase	AT5G37830			NA,T1,T2	1	1	1	1	1
Prupe.2G100900	ppa005155m	-1.50295	24.279	-4.69426	48.7613	11.2438	-101.624	0.772754	NOT_TF	tubulin gamma (TUBG)	AT3G61650			NA	NA	NA	NA	NA	NA
Prupe.2G106900	ppa012921m	107.996	47.4791	25.9786	-151.324	-58.6984	37.5365	0.361541	NOT_TF	BRG-1 ASSOCIATED FACTOR 60 BAF60	AT3G03590			NA	NA	NA	NA	NA	NA
Prupe.2G107900	ppa001813m	-29.5774	208.459	121.773	-116.59	-104.595	-100.24	0.187038	NOT_TF	PROTEIN TRANSPORT PROTEIN SEC23	AT2G21630			NA	NA	NA	NA	NA	NA
Prupe.2G114000	ppa011471m	111.104	-152.063	-19.0079	246.715	-67.4674	-191.979	0.857796	NOT_TF	UMP-CMP kinase 3	AT5G26667			NA	1	1	1	1	0
Prupe.2G114100	ppa002842m	-55.4058	54.9654	121.004	-28.2101	-19.4666	-44.8923	0.517392	NOT_TF	malate dehydrogenase (decarboxylating) (E1.1.1.39)	AT2G13560			NA	0	0	0	0	0
Prupe.2G114300	ppa002967m	27.5933	-370.159	-77.6146	174.511	337.75	-149.609	0.508935	NOT_TF	DYNAMIN	AT3G60190			NA	1	1	1	1	1
Prupe.2G115200	ppa011501m	-72.8935	88.8501	15.0305	137.209	-159.295	-29.8567	0.808325	NOT_TF	Ras-related protein Rab-6A (RAB6A)	AT2G44610			NA	NA	NA	NA	NA	NA
Prupe.2G117100	ppa005826m	-165.62	234.542	45.0837	-44.8923	88.045	-138.944	0.743949	NOT_TF	26S proteasome non-ATPase regulatory subunit 12 homolog A	AT5G09900			NA	NA	NA	NA	NA	NA
Prupe.2G118300	ppa011691m	171.683	-140.289	-15.8171	-252.202	38.5523	196.474	0.87078	NOT_TF	F-type H+-transporting ATPase subunit delta (ATPeF1D, ATP5D, ATP16)	AT5G47030		No MATCH	NA	1	1	1	1	0
Prupe.2G118700	ppa000085m	-132.719	-130.756	180.303	-27.0065	80.7341	98.9982	0.686665	NOT_TF	EUKARYOTIC TRANSLATION INITIATION FACTOR 4G	AT3G60240			NA	1	1	1	1	1
Prupe.2G121400	ppa011542m	88.045	140.718	153.399	-143.117	-135.742	-135.22	0.0109644	NOT_TF	DNA-directed RNA polymerases II and IV subunit 5A	AT3G22320	Up_O1		NA	NA	NA	NA	NA	NA
Prupe.2G124000	ppa009794m	-11.478	-122.83	130.104	117.009	-214.203	95.8324	0.88329	NOT_TF	Predicted phosphoglycerate mutase	AT3G60450			NA	1	1	1	1	1
Prupe.2G128000	ppa008372m	426.725	30.9737	-345.46	-394.69	24.4109	245.671	0.812358	NOT_TF	Palmitoyl-protein thioesterase 1	AT3G60340			NA	1	0	0	1	-1
Prupe.2G129800	ppa010491m	4.25528	155.922	290.908	-154.891	-148.433	-150.465	0.129792	NOT_TF	COP9 signalosome complex subunit 7 (COPS7, CSN7)	AT1G02090			NA	1	0	0	0	0
Prupe.2G130800	ppa001564m	-136.428	173.248	428.519	-102.026	-33.2504	-282.056	0.447766	NOT_TF	Probable methionine--tRNA ligase	AT4G13780			NA	0	0	1	1	0
Prupe.2G132500	ppa007410m	215.933	-199.377	-111.021	194.762	-80.0949	-114.711	0.834556	NOT_TF	RGG repeats nuclear RNA binding protein A	AT4G16830			NA	NA	NA	NA	NA	NA
Prupe.2G133700	ppa012936m	-238.634	224.385	183.085	-366.504	-15.2645	321.86	0.803604	NOT_TF	NUCLEOSIDE DIPHOSPHATE KINASE	AT4G09320			T0,T1,T2	NA	NA	NA	NA	NA
Prupe.2G134200	ppa002546m	-161.348	-154.357	-157.396	88.5028	218.85	194.762	0.0226163	NOT_TF	Nuclear pore glycoprotein p62	AT2G45000	Up_O2		NA	-1	-1	-1	-1	0
Prupe.2G135900	ppa000030m	31.0509	128.86	40.7677	-83.7529	-63.3011	-57.7712	0.0976031	NOT_TF	CCR4-NOT transcription complex subunit 1	AT1G02080	Up_O1		NA	0	0	0	0	0
Prupe.2G138100	ppa010687m	-58.874	-93.4038	70.9221	-142.076	119.913	121.773	0.72366	NOT_TF	VESICLE-ASSOCIATED PROTEIN 1-1-RELATED	AT2G45140			NA	1	1	1	1	1
Prupe.2G140500	ppa010682m	-14.7298	-77.4483	-193.514	-116.389	193.594	226.228	0.453933	NOT_TF	golgi SNAP receptor complex member 1 (GOSR1, GOS1)	AT2G45200			NA	NA	NA	NA	NA	NA
Prupe.2G142300	ppa008288m	-105.375	-129.325	26.312	323.414	-121.049	-17.4386	0.633206	NOT_TF	arginase (E3.5.3.1, rocF, arg)	AT4G08900			T0,T1,NA	-1	-1	-1	-1	-1
Prupe.2G143600	ppa001865m	328.723	-17.9893	-56.8896	50.0603	-246.766	-107.123	0.545389	NOT_TF	Transketolase-2, chloroplastic	AT2G45290			T0,T1,T2	-1	-1	-1	-1	0
Prupe.2G144300	ppa013414m	-71.2351	-30.6683	260.005	-189.043	-24.539	115.455	0.715222	NOT_TF	large subunit ribosomal protein L22e (RP-L22e, RPL22)	AT3G05560			NA	-1	-1	-1	-1	-1
Prupe.2G144800	ppa008527m	326.427	17.2912	-52.2245	-55.1809	-108.927	-171.912	0.428084	NOT_TF	Vestitone reductase	AT2G45400			NA	-1	-1	-1	-1	-1
Prupe.2G145800	ppa011112m	276.807	-150.769	-83.3568	127.039	-223.492	0.626955	0.811011	NOT_TF	20S proteasome subunit beta 6 (PSMB1)	AT3G60820			NA	NA	NA	NA	NA	NA
Prupe.2G147700	ppa006158m	37.1932	-99.8772	-60.7124	74.2863	-130.756	142.521	0.669188	NOT_TF	FASCICLIN-LIKE ARABINOGALACTAN PROTEIN 10-RELATED	AT2G45470			NA	NA	NA	NA	NA	NA
Prupe.2G156200	ppa010803m	-101.908	-203.246	-205.421	441.954	-173.019	198.5	0.410284	NOT_TF	Peroxisomal membrane protein 11D	AT2G45740			NA	0	-1	-1	-1	0
Prupe.2G158500	ppa012874m	-11.5668	150.538	-22.115	-15.4632	-22.088	-77.8002	0.528711	NOT_TF	EXTENDED SYNAPTOTAGMIN-RELATED	AT1G63220			NA	0	0	0	0	0
Prupe.2G160000	ppa003102m	40.9811	2.18746	-108.172	51.8949	-161.837	142.001	0.798933	NOT_TF	NAD-dependent malic enzyme 2, mitochondrial	AT4G00570			NA	0	0	0	0	0
Prupe.2G160100	ppa018330m	78.6838	-135.414	94.7058	-77.6146	31.7682	31.9045	0.831991	NOT_TF	(+)-neomenthol dehydrogenase	AT3G61220			NA	1	1	0	1	0
Prupe.2G160700	ppa009281m	51.1927	92.7561	76.2797	-89.1509	-59.6248	-78.7363	0.0159651	NOT_TF	(+)-neomenthol dehydrogenase	AT3G61220	Up_O1		NA	1	0	-1	-1	-1
Prupe.2G161000	ppa018232m	6.28542	65.2841	68.4777	-59.8281	-8.93616	-49.9366	0.150721	NOT_TF	(+)-neomenthol dehydrogenase (E1.1.1.208)	AT3G61220			NA	1	1	0	0	0
Prupe.2G161100	ppa009292m	-157.639	143.367	319.185	-129.325	51.7598	-172.794	0.562934	NOT_TF	short chain dehydrogenase (adh_short) // Enoyl-(Acyl carrier protein) reductase (adh_short_C2)	AT3G61220			NA	0	-1	-1	0	-1
Prupe.2G161300	ppa009290m	-161.837	-25.3401	83.2979	244.792	-64.2094	-65.2865	0.727552	NOT_TF	(+)-neomenthol dehydrogenase	AT3G61220			NA	NA	NA	NA	NA	NA
Prupe.2G161600	ppa008632m	77.5647	-119.497	-11.478	-8.7889	78.3382	-8.4016	0.72366	NOT_TF	(+)-neomenthol dehydrogenase (E1.1.1.208)	AT3G61220			NA	0	0	0	0	0
Prupe.2G162400	ppa010506m	-190.807	163.95	34.2544	88.3603	-4.69426	-54.6195	0.87134	NOT_TF	phosphomannomutase (PMM)	AT2G45790			NA	NA	NA	NA	NA	NA
Prupe.2G163900	ppa001950m	-69.8869	-50.1576	-78.7363	-44.7161	54.655	226.716	0.403293	NOT_TF	acetyl-CoA carboxylase carboxyl transferase subunit alpha (accA)	AT2G38040			NA	1	1	1	1	1
Prupe.2G164400	ppa011776m	-248.731	221.293	102.295	123.562	-122.83	-57.3492	0.811011	NOT_TF	Remorin, N-terminal region (Remorin_N)	AT3G61260			NA	0	0	0	-1	0
Prupe.2G169700	ppa014881m	-81.3517	19.8214	-14.3115	7.40628	126.372	-50.8462	0.640697	NOT_TF	Acyl-coenzyme A thioesterase 8	AT1G01710			NA	1	1	1	1	1
Prupe.2G172200	ppa009991m	-72.2118	-92.3366	441.954	-89.6989	-141.611	24.3755	0.639309	NOT_TF	Uncharacterized protein	AT2G45990			NA	0	0	0	0	0
Prupe.2G172500	ppa011363m	114.371	-144.62	182.141	-108.172	36.1086	-84.8471	0.626262	NOT_TF	Uncharacterized protein	AT2G46000			NA	0	0	0	0	0
Prupe.2G172800	ppa007292m	173.248	20.2432	-60.1778	112.219	-126.74	-217.418	0.60915	NOT_TF	L-3-cyanoalanine synthase / Beta-cyanoalanine synthase	AT3G61440		MATCH_no change	NA	1	1	1	1	1
Prupe.2G176000	ppa000517m	-77.8002	-205.676	-59.8281	274.037	98.9982	-86.6316	0.396738	NOT_TF	Uncharacterized protein	AT4G01290			NA	NA	NA	NA	NA	NA
Prupe.2G177700	ppa004322m	-127.229	-39.6178	-33.2504	411.34	-124.288	-116.686	0.692074	NOT_TF	ALPHA/BETA HYDROLASE FOLD-CONTAINING PROTEIN	AT3G61540			NA	1	1	1	1	1
Prupe.2G178100	ppa012940m	-56.8896	-187.892	-65.3985	-13.1794	109.508	224.385	0.240453	NOT_TF	Late embryogenesis abundant protein (LEA_2)	AT1G01470			NA	0	0	1	-1	1
Prupe.2G178200	ppa012949m	-92.648	-206.433	-95.1621	176.114	130.104	66.9048	0.0596975	NOT_TF	DESICCATION-RELATED PROTEIN LEA14-RELATED	AT1G01470	Up_O2		NA	0	1	1	0	1
Prupe.2G178800	ppa008259m	-371.837	-8.93616	38.5523	53.4507	411.34	-39.2432	0.519757	NOT_TF	Reticulon-like protein B1	AT4G23630			NA	1	1	1	1	1
Prupe.2G185800	ppa012114m	-27.3082	32.5734	-132.719	179.092	59.2204	-148.005	0.696358	NOT_TF	ABSCISIC ACID RECEPTOR PYL7-RELATED	AT1G01360			NA	-1	-1	-1	-1	-1
Prupe.2G189400	ppa005289m	122.29	-161.78	68.8515	93.0962	0.939325	-185.421	0.793649	NOT_TF	ASPARTYL PROTEASE-RELATED	AT1G01300			NA	-1	-1	-1	-1	-1
Prupe.2G197300	ppa013661m	242.551	12.1988	-340.406	110.605	25.6453	-145.585	0.85148	NOT_TF	large subunit ribosomal protein LP1 (RP-LP1, RPLP1)	AT5G24510			NA	-1	-1	-1	-1	-1
Prupe.2G197700	ppa006008m	100.099	90.6735	-284.36	44.6693	34.7783	-17.198	0.778082	NOT_TF	PYRUVATE DEHYDROGENASE E1 COMPONENT SUBUNIT ALPHA-3, CHLOROPLASTIC	AT1G01090			NA	1	1	1	1	0
Prupe.2G204100	ppa023149m	10.7304	-145.278	294.55	-57.3492	-180.641	112.759	0.719504	NOT_TF	Bark storage protein A	AT4G24340			NA	1	1	-1	0	-1
Prupe.2G204600	ppa004007m	-19.7097	-149.609	34.1786	-161.837	187.625	125.76	0.661797	NOT_TF	Dihydrolipoyllysine-residue acetyltransferase component 1 of pyruvate dehydrogenase complex, mitochondrial	AT3G52200			NA	-1	0	0	1	0
Prupe.2G207600	ppa007004m	-216.821	205.108	-327.687	75.8161	-192.164	514.783	0.627612	NOT_TF	3-hydroxyisobutyryl-CoA hydrolase (HIBCH)	AT5G65940			NA,NA,T2	1	1	1	1	1
Prupe.2G208700	ppa000625m	-143.803	132.544	160.709	-49.4973	-178.713	122.29	0.704464	NOT_TF	Exocyst complex component SEC8	AT3G10380			NA	1	1	1	1	1
Prupe.2G209500	ppa011546m	126.372	-145.416	-124.376	174.241	-20.3871	-61.2203	0.68987	NOT_TF	Ras-related protein Rab-5C (RAB5C)	AT3G54840			NA	NA	NA	NA	NA	NA
Prupe.2G211000	ppa006421m	-34.0059	-106.622	-167.179	251.063	53.4507	-8.10672	0.297658	NOT_TF	Putative arsenical pump-driving ATPase	AT3G10350			NA	1	1	1	1	1
Prupe.2G211200	ppa010697m	332.365	200.151	11.1289	-205.505	-195.17	-207.101	0.10355	NOT_TF	Probable acetyltransferase NATA1-like	AT2G39020			NA	1	-1	1	-1	0
Prupe.2G211700	ppa008210m	26.4388	-161.135	-161.348	110.221	177.519	-24.1425	0.316463	NOT_TF	adenosine kinase (E2.7.1.20, ADK)	AT5G03300			NA	NA	NA	NA	NA	NA
Prupe.2G212600	ppa005245m	44.5315	59.2204	146.595	-99.1216	-80.8969	-77.307	0.059797	NOT_TF	oligosaccharyltransferase complex subunit alpha (ribophorin I) (OST1, RPN1)	AT2G01720	Up_O1		NA	NA	NA	NA	NA	NA
Prupe.2G213100	ppa002945m	30.4094	31.6425	-28.2101	90.6735	-107.052	-60.5175	0.725463	NOT_TF	Phosphomannomutase/phosphoglucomutase	AT5G17530			NA	NA	NA	NA	NA	NA
Prupe.2G213600	ppa009540m	66.0417	247.787	149.359	51.1927	-545.473	25.2459	0.46791	NOT_TF	AQUAPORIN PIP2-1-RELATED	AT3G54820			NA	NA	NA	NA	NA	NA
Prupe.2G217300	ppa005706m	308.621	-205.505	42.1803	46.2705	-46.3823	-216.149	0.683342	NOT_TF	elongation factor 1-alpha (EEF1A)	AT5G60390			NA	-1	-1	-1	-1	-1
Prupe.2G217900	ppa012477m	-117.084	-40.4054	-97.7726	-68.9374	102.977	276.807	0.396961	NOT_TF	F-type H+-transporting ATPase subunit d (ATPeF0D, ATP5H, ATP7)	AT3G52300			NA	NA	NA	NA	NA	NA
Prupe.2G218300	ppa008591m	102.699	24.6182	97.5808	-95.1621	-19.0079	-125.563	0.12044	NOT_TF	GOLGI TO ER TRAFFIC PROTEIN 4 HOMOLOG	AT5G63220			NA	1	1	1	1	1
Prupe.2G220700	ppa003396m	80.7341	-145.585	-4.43057	61.2628	33.5571	-46.7435	0.742262	NOT_TF	Leukotriene-A(4) hydrolase / LTA-4 hydrolase	AT5G13520			NA	NA	NA	NA	NA	NA
Prupe.2G221500	ppa001448m	64.132	-135.22	116.837	54.0079	-11.1029	-111.738	0.772754	NOT_TF	RABGAP/TBC DOMAIN-CONTAINING PROTEIN	AT3G55020			NA	-1	0	0	1	0
Prupe.2G225200	ppa011276m	-158.155	113.493	284.223	-9.74764	-140.666	-23.7016	0.608648	NOT_TF	chalcone isomerase (E5.5.1.6)	AT3G55120			NA	-1	-1	-1	-1	0
Prupe.2G225300	ppa015195m	6.74734	46.2705	27.6642	65.2841	-7.43033	-166.749	0.636642	NOT_TF	Uncharacterized protein	AT5G13560			NA	NA	NA	NA	NA	NA
Prupe.2G226300	ppa013427m	117.324	-216.149	-182.104	128.77	93.7278	18.1775	0.460561	NOT_TF	large subunit ribosomal protein L35e (RP-L35e, RPL35)	AT2G39390			NA	-1	-1	-1	-1	-1
Prupe.2G227100	ppa011390m	-178.184	53.4507	425.181	-215.934	321.86	-351.24	0.697472	NOT_TF	Glutathione dehydrogenase (ascorbate)	AT1G75270			NA	NA	NA	NA	NA	NA
Prupe.2G228900	ppa012791m	457.412	-327.687	-167.718	-24.6584	26.8702	61.7166	0.85029	NOT_TF	large subunit ribosomal protein L23Ae (RP-L23Ae, RPL23A)	AT3G55280			NA	-1	-1	-1	-1	-1
Prupe.2G230400	ppa000728m	17.1302	302.02	144.715	-151.094	-154.684	-208.367	0.119024	NOT_TF	2-oxoglutarate dehydrogenase, mitochondrial	AT5G65750			T0,T1,T2	1	1	1	1	0
Prupe.2G233500	ppa002641m	-221.848	-163.603	195.798	-186.813	351.828	103.966	0.670651	NOT_TF	MEDIATOR OF RNA POLYMERASE II TRANSCRIPTION SUBUNIT 37E-RELATED	AT5G02500			T0,T1,T2	1	1	0	1	0
Prupe.2G235000	ppa007236m	-242.939	186.339	341.133	-246.16	14.616	80.7341	0.683342	NOT_TF	ACTIN	AT3G12110			NA	-1	0	-1	-1	-1
Prupe.2G235400	ppa005160m	-111.392	-87.8066	-94.3327	63.8126	65.4688	183.453	0.0657988	NOT_TF	BETA-1, 3-GLUCANASE-LIKE PROTEIN-RELATED	AT3G55430	Up_O2		NA	-1	0	0	0	0
Prupe.2G236000	ppa010323m	-6.89742	-46.9826	-27.3082	-138.976	290.485	-65.037	0.772754	NOT_TF	Triose-phosphate isomerase / Triosephosphate mutase	AT3G55440		MATCH_no change	NA	1	1	1	1	1
Prupe.2G240500	ppa007618m	-160.699	361.891	108.288	14.728	-129.325	-206.433	0.538624	NOT_TF	Mannose-1-phosphate guanylyltransferase (GDP) / GDP-mannose pyrophosphorylase	AT2G39770			NA	-1	-1	-1	-1	-1
Prupe.2G240700	ppa010341m	76.2797	37.5846	83.408	-81.3517	-61.3021	-54.2154	0.0230666	NOT_TF	GLYCOPROTEIN FAMILY PROTEIN	AT2G39795	Up_O1		NA	NA	NA	NA	NA	NA
Prupe.2G240800	ppa002098m	-92.3366	-188.525	-93.7459	276.807	-46.9826	114.584	0.276397	NOT_TF	Glutamate-5-semialdehyde dehydrogenase / Glutamyl-gamma-semialdehyde dehydrogenase	AT3G55610			T0,T1,T2	NA	NA	NA	NA	NA
Prupe.2G243400	ppa012538m	-441.077	501.968	-47.3679	-282.056	73.7217	461.541	0.825073	NOT_TF	SMALL HEAT-SHOCK PROTEIN HSP20 FAMILY	AT1G53540		No MATCH	NA	0	-1	-1	-1	0
Prupe.2G243800	ppa012795m	-240.934	157.311	-201.428	-246.09	120.164	518.192	0.639411	NOT_TF	SMALL HEAT-SHOCK PROTEIN HSP20 FAMILY	AT5G59720		No MATCH	NA	1	1	1	1	0
Prupe.2G245000	ppa011869m,ppa011871m	363.951	-22.115	-8.93616	-154.06	-117.532	-85.2518	0.409953	NOT_TF	Pollen-specific protein SF3	AT3G55770			NA	-1	-1	-1	-1	-1
Prupe.2G247000	ppa009017m	-154.891	-174.513	133.064	-204.936	425.181	22.111	0.687967	NOT_TF	26S proteasome non-ATPase regulatory subunit 7 homolog A	AT5G05780			NA	1	1	1	1	1
Prupe.2G247200	ppa009579m	-153.72	135.284	119.023	-81.1859	-124.376	147.26	0.772754	NOT_TF	translation initiation factor 3 subunit F (EIF3F)	AT2G39990			NA	NA	NA	NA	NA	NA
Prupe.2G247300	ppa009506m	-356.373	748.531	291.623	-224.512	-252.202	-120.576	0.527106	NOT_TF	Probable aquaporin PIP1-4	AT4G00430			NA	0	0	0	0	0
Prupe.2G248200	ppa013025m	-9.06408	92.2965	165.544	-28.5078	-76.7135	-153.338	0.221451	NOT_TF	Pleckstrin homology domain-containing protein 1	AT5G05710			NA	NA	NA	NA	NA	NA
Prupe.2G248500	ppa009427m	-162.199	-214.203	-104.226	102.098	390.112	-14.6723	0.248551	NOT_TF	CLATHRIN LIGHT CHAIN 2	AT2G40060			NA	NA	NA	NA	NA	NA
Prupe.2G252300	ppa000130m	-140.487	308.621	193.594	-178.713	-242.939	108.851	0.528772	NOT_TF	Clathrin heavy chain 1	AT3G11130			T0,T1,T2	NA	NA	NA	NA	NA
Prupe.2G255200	ppa008120m	4.99204	-134.165	27.9382	10.7304	251.063	-190.723	0.773432	NOT_TF	translation initiation factor 2 subunit 1 (EIF2S1)	AT2G40290			NA	-1	0	-1	-1	-1
Prupe.2G256100	ppa009703m	100.956	-238.022	-262.481	113.281	95.3458	140.288	0.32564	NOT_TF	ferritin heavy chain (FTH1)	AT3G11050			NA	-1	-1	-1	-1	0
Prupe.2G257500	ppa003962m	-59.9927	-50.4829	-92.6774	282.988	-125.083	-3.0237	0.615791	NOT_TF	Sorting nexin 2A	AT5G58440			NA	NA	NA	NA	NA	NA
Prupe.2G257900	ppa009474m	-70.002	6.74734	-68.4599	121.773	27.5933	-11.1029	0.376241	NOT_TF	CARBOXYLASE:PYRUVATE/ACETYL-COA/PROPIONYL-COA CARBOXYLASE	AT3G56130			NA	0	1	1	1	0
Prupe.2G259200	ppa009507m	-228.752	226.228	9.54588	-11.478	95.5225	-25.7608	0.854386	NOT_TF	alpha-soluble NSF attachment protein (NAPA, SNAPA, SEC17)	AT3G56190			NA	NA	NA	NA	NA	NA
Prupe.2G260600	ppa008820m	124.268	93.3343	54.2035	-14.1494	-213.503	-74.7371	0.17657	NOT_TF	Peroxidase 4	AT5G05340			NA	-1	-1	-1	-1	-1
Prupe.2G261500	ppa006864m	129.775	19.6123	-177.87	-10.4491	16.9457	14.2269	0.836935	NOT_TF	Uroporphyrinogen decarboxylase / Uroporphyrinogen-III carboxy-lyase	AT2G40490			NA	0	1	0	0	-1
Prupe.2G262400	ppa010748m	28.3495	194.762	6.28542	-39.0368	-150.465	-64.5627	0.287145	NOT_TF	Superoxide dismutase [Mn], mitochondrial	AT3G10920			T0,T1,NA	-1	0	-1	-1	-1
Prupe.2G262500	ppa013316m	-84.024	-351.24	-288.916	626.135	251.902	-192.754	0.388808	NOT_TF	small subunit ribosomal protein S26e (RP-S26e, RPS26)	AT3G56340			NA	0	0	0	0	0
Prupe.2G263600	ppa010382m	-211.545	-70.002	-390.166	226.82	-9.06408	601.142	0.266	NOT_TF	Expansin 1 (PpExp1)	AT2G40610		No MATCH	NA	1	1	1	1	1
Prupe.2G263900	ppa011476m	84.8104	130.226	-43.9072	-76.7135	-56.0743	-44.7161	0.309893	NOT_TF	CHALCONE--FLAVONONE ISOMERASE 3-RELATED	AT5G05270	Up_O1		NA	NA	NA	NA	NA	NA
Prupe.2G264400	ppa006649m	26.312	-136.668	-72.2118	94.272	130.226	-98.644	0.561952	NOT_TF	Probable methionine--tRNA ligase	AT2G40660			NA	1	1	1	1	0
Prupe.2G266700	ppa007897m	-130.997	199.362	104.64	-257.192	64.41	74.6201	0.702025	NOT_TF	Hydroxyacylglutathione hydrolase / Glyoxalase II	AT3G10850			NA	0	-1	-1	-1	-1
Prupe.2G269800	ppa006442m	395.376	-64.815	26.4388	-192.164	-27.5061	-133.193	0.455549	NOT_TF	glutamate dehydrogenase (NAD(P)+) (GLUD1_2, gdhA)	AT5G07440			NA	NA	NA	NA	NA	NA
Prupe.2G271200	ppa010182m	-246.09	180.303	-135.25	93.7278	123.818	28.559	0.575716	NOT_TF	PEPTIDE METHIONINE SULFOXIDE REDUCTASE A1-RELATED	AT4G25130			NA	1	1	1	1	1
Prupe.2G271800	ppa009820m	95.5225	191.706	128.18	-156.469	-150.131	-152.063	0.0159651	NOT_TF	RAS-RELATED PROTEIN RABD2B-RELATED	AT5G47200	Up_O1		NA	0	1	1	1	1
Prupe.2G274500	ppa006977m	236.909	-115.633	-57.1089	68.0792	-187.892	1.10872	0.765497	NOT_TF	2-haloacrylate reductase	AT5G61510			NA	-1	-1	-1	-1	-1
Prupe.2G275100	ppa001547m	-110.876	-86.4023	-92.1386	12.7451	166.919	123.818	0.0965919	NOT_TF	SPLICING FACTOR 1	AT5G51300	Up_O2		NA	1	1	1	1	1
Prupe.2G277700	ppa006728m	1.62937	-72.6508	136.051	42.973	-12.4913	-116.389	0.704464	NOT_TF	BAG FAMILY MOLECULAR CHAPERONE REGULATOR 7	AT5G62390			NA	-1	-1	-1	-1	-1
Prupe.2G279800	ppa011478m	151.849	-217.418	-214.203	-54.2154	-187.158	580.993	0.664968	NOT_TF	Pectinesterase / Pectin methylesterase	AT5G51520			NA	1	1	1	1	1
Prupe.2G279900	ppa011831m	-128.806	514.783	79.4084	-82.1269	-145.933	-230.96	0.455549	NOT_TF	INVERTASE/PECTIN METHYLESTERASE INHIBITOR FAMILY PROTEIN / DC 1.2-LIKE PROTEIN-RELATED	AT5G62350			NA	1	1	0	1	0
Prupe.2G280800	ppa008023m	-221.071	-66.7955	88.5028	-267.395	512.736	25.6453	0.707934	NOT_TF	Phosphate-induced protein 1 conserved region (Phi_1)	AT5G51550			NA	1	-1	-1	-1	-1
Prupe.2G281300	ppa012880m	-32.9168	-153.72	-335.393	434.54	171.683	-177.87	0.455549	NOT_TF	small subunit ribosomal protein S13e (RP-S13e, RPS13)	AT4G00100			NA	-1	-1	-1	-1	-1
Prupe.2G281900	ppa005739m	81.6248	122.699	116.589	-44.4323	-189.299	-115.744	0.062344	NOT_TF	ENOLASE	AT2G36530	Up_O1		NA	-1	-1	-1	-1	-1
Prupe.2G286900	ppa002825m	-19.0079	96.6691	177.09	-94.6419	-75.8366	-71.2351	0.198988	NOT_TF	Phosphoglucomutase (glucose-cofactor) / Glucose-1-phosphate phosphotransferase	AT5G51820			NA	NA	NA	NA	NA	NA
Prupe.2G287100	ppa006628m	173.109	-135.802	-128.325	126.114	33.8706	-137.249	0.804033	NOT_TF	SUGAR KINASE	AT5G51830			NA	1	1	1	0	0
Prupe.2G288800	ppa007458m	96.2112	-77.307	-70.002	80.7341	-45.3945	-7.75216	0.7826	NOT_TF	L-iditol 2-dehydrogenase / Sorbitol dehydrogenase	AT5G51970			NA	NA	NA	NA	NA	NA
Prupe.2G293000	ppa011573m	220.227	34.1305	-40.4054	-287.233	-5.34621	82.7896	0.604534	NOT_TF	MEMBRANE STEROID-BINDING PROTEIN 1-RELATED	AT3G48890			T0,T1,T2	NA	NA	NA	NA	NA
Prupe.2G293500	ppa011679m	216.519	-166.817	-162.002	102.003	-145.746	92.7561	0.790229	NOT_TF	Cleavage and polyadenylation specificity factor subunit 5	AT4G25550			NA	NA	NA	NA	NA	NA
Prupe.2G293900	ppa011367m	-301.523	60.3907	-58.2558	24.4109	201.074	129.775	0.396738	NOT_TF	Remorin, N-terminal region (Remorin_N)	AT5G23750			NA	1	1	1	1	1
Prupe.2G295900	ppa000308m	-216.933	-7.75216	220.227	-228.155	461.541	-173.019	0.864895	NOT_TF	TRIOSEPHOSPHATE ISOMERASE, CHLOROPLASTIC	AT4G20850			T0,T1,T2	1	1	1	1	0
Prupe.2G296700	ppa001129m	142.521	-101.564	-60.5175	70.3471	-40.4054	-50.4829	0.88367	NOT_TF	Uncharacterized protein	AT5G23890			NA	NA	NA	NA	NA	NA
Prupe.2G298000	ppa008452m	-9.24156	-165.62	19.8214	39.0291	128.77	-28.7782	0.52681	NOT_TF	Short-chain dehydrogenase TIC 32, chloroplastic	AT4G23420			NA	1	1	1	1	1
Prupe.2G298800	ppa009523m	172.18	-218.761	-59.45	52.284	93.0962	-108.786	0.788117	NOT_TF	C2 domain (C2)	AT5G23950			NA	1	1	1	1	1
Prupe.2G300900	ppa020086m	-153.412	-143.056	-148.005	36.1086	434.54	-11.8952	0.324157	NOT_TF	Probable polygalacturonase	AT3G48950	Up_O2		NA	1	1	1	1	1
Prupe.2G301300	ppa002187m	-187.158	580.993	-291.207	-291.207	89.4844	154.823	0.84651	NOT_TF	molecular chaperone HtpG (htpG, HSP90A)	AT5G52640			NA	1	1	1	1	0
Prupe.2G302600	ppa012419m	-122.108	-69.8869	114.167	-9.50564	53.4868	89.7261	0.636549	NOT_TF	NADH dehydrogenase (ubiquinone) 1 alpha subcomplex subunit 5 (NDUFA5)	AT5G52840			NA	NA	NA	NA	NA	NA
Prupe.2G302800	ppa007614m	-246.766	182.873	-99.63	217.837	23.9659	-22.115	0.644038	NOT_TF	suppressor of G2 allele of SKP1 (SUGT1, SGT1)	AT4G11260			NA	1	0	1	1	0
Prupe.2G303500	ppa010065m	-193.483	-9.06408	280.216	-56.0743	-20.5779	111.945	0.861986	NOT_TF	RETICULON-LIKE PROTEIN B4	AT2G46170			NA	1	1	1	1	0
Prupe.2G306000	ppa011012m	59.8296	59.4804	0.110483	21.7018	66.9048	-250.104	0.631367	NOT_TF	Uncharacterized protein	AT5G53330			NA	1	1	1	1	1
Prupe.2G306300	ppa012628m,ppa012925m,ppa012941m,ppa012952m	-97.0108	-262.481	126.179	138.82	95.0634	8.82579	0.52681	NOT_TF	Ubiquitin-conjugating enzyme E2-17 kDa	AT4G27960			NA	NA	NA	NA	NA	NA
Prupe.2G310800	ppa009349m	227.564	37.1932	-246.09	-48.006	50.6468	-42.4016	0.85148	NOT_TF	NUCLEAR MIGRATION PROTEIN NUDC	AT5G53400			NA	NA	NA	NA	NA	NA
Prupe.2G313900	ppa001259m	-94.2697	416.524	-48.006	47.295	-287.422	-41.0082	0.620607	NOT_TF	importin subunit beta-1 (KPNB1)	AT5G53480			T0,T1,T2	1	1	1	1	1
Prupe.2G316300	ppa008941m	36.2892	-137.55	-14.4306	256.375	-161.348	-29.147	0.765497	NOT_TF	6-phosphogluconolactonase	AT5G24400			NA	NA	NA	NA	NA	NA
Prupe.2G319700	ppa007511m,ppa007524m	153.399	67.3113	22.111	-101.908	-86.4023	-83.7529	0.0886247	NOT_TF	Caffeate O-methyltransferase	AT5G54160	Up_O1		NA	0	-1	-1	-1	-1
Prupe.2G321000	ppa011825m	165.207	-221.848	-53.7594	201.074	156.83	-374.95	0.84992	NOT_TF	large subunit ribosomal protein L9e (RP-L9e, RPL9)	AT1G33140			T0,T1,T2	-1	-1	-1	-1	-1
Prupe.2G321200	ppa006546m	-167.179	-102.435	136.362	102.641	-3.87152	87.2003	0.590075	NOT_TF	STOMATIN-LIKE PROTEIN 2, MITOCHONDRIAL	AT4G27585			NA	0	0	-1	0	0
Prupe.2G322200	ppa010176m	-80.0949	-119.55	-89.3504	-32.9168	73.059	300.933	0.32564	NOT_TF	MITOCHONDRIAL IMPORT INNER MEMBRANE TRANSLOCASE SUBUNIT TIM22	AT5G24650			NA	NA	NA	NA	NA	NA
Prupe.2G322700	ppa000384m	69.4758	97.5808	-32.6645	-1.97316	-236.719	102.977	0.654461	NOT_TF	Cullin-associated NEDD8-dissociated protein 1	AT2G02560			NA	NA	NA	NA	NA	NA
Prupe.2G322900	ppa010666m	-157.396	-148.814	-152.063	215.933	132.963	119.913	0.0159651	NOT_TF	Uncharacterized protein	AT2G44870	Up_O2		NA	1	1	1	1	1
Prupe.2G323200	ppa011512m,ppa011516m,ppa011538m	33.4372	-126.74	-68.1721	-104.337	601.142	-394.69	0.804033	NOT_TF	60S ribosomal protein L13-1	AT3G49010			T0,T1,T2	NA	NA	NA	NA	NA
Prupe.2G324600	ppa011852m	116.589	8.13827	-185.169	6.74734	29.6054	26.312	0.763641	NOT_TF	ADP-ribosylation factor	AT5G17060		No MATCH	NA	0	1	0	1	1
Prupe.2G324800	ppa000601m	108.288	-11.7685	110.146	-28.7782	-65.5508	-135.414	0.204075	NOT_TF	Exportin-1	AT5G17020			NA	NA	NA	NA	NA	NA
Prupe.2G325400	ppa012740m	-77.307	78.6838	486.972	-150.769	-143.803	-142.791	0.399249	NOT_TF	Probable NADH dehydrogenase [ubiquinone] 1 alpha subcomplex subunit 12	AT3G03100	Up_O1		NA	0	0	0	0	0
Prupe.2G326800	ppa006768m	-115.633	-94.8153	-109.084	258.292	-30.4899	97.5808	0.248551	NOT_TF	VHS DOMAIN CONTAINING PROTEIN FAMILY	AT5G16880			NA	0	0	0	0	0
Prupe.2G327200	ppa024222m	-115.083	191.391	125.76	-218.178	48.7613	19.4678	0.62934	NOT_TF	RNA recognition motif. (a.k.a. RRM, RBD, or RNP domain) (RRM_1)	AT4G17720			NA	1	1	1	0	0
Prupe.2G328200	ppa002691m	-59.8281	39.4434	-140.798	363.951	-93.9307	-176.168	0.756284	NOT_TF	WEB family protein At5g16730, chloroplastic	AT5G16730			NA	NA	NA	NA	NA	NA
Prupe.2G328400	ppa005592m	115.249	238.837	-185.62	-87.9597	-52.4473	-62.7454	0.615791	NOT_TF	V-type proton ATPase subunit H	AT3G42050			NA	1	1	0	0	0
Prupe.2G328900	ppa012530m,ppa012556m,ppa013069m	-7.05717	-263.694	217.837	-1.1745	36.2892	54.5234	0.793649	NOT_TF	Uncharacterized protein	AT5G16660			NA	1	1	1	1	0
Prupe.3G001200	ppa002977m	-36.2647	-162.506	-82.213	214.679	102.098	-65.3985	0.358472	NOT_TF	UBIQUINONE BIOSYNTHESIS PROTEIN COQ-8	AT4G01660			NA	NA	NA	NA	NA	NA
Prupe.3G001700	ppa003752m	218.85	72.1264	-173.365	-65.3985	-14.4306	-58.2944	0.676317	NOT_TF	Protoporphyrinogen oxidase 1, chloroplastic	AT4G01690			NA	NA	NA	NA	NA	NA
Prupe.3G002200	ppa010844m	-16.086	-108.172	69.3003	-23.5002	34.1719	78.8761	0.661797	NOT_TF	large subunit ribosomal protein L6e (RP-L6e, RPL6)	AT1G74050			T0,T1,NA	-1	-1	-1	-1	-1
Prupe.3G002900	ppa012984m	-208.367	-155.511	-39.6178	-175.813	153.503	592.941	0.504973	NOT_TF	large subunit ribosomal protein L26e (RP-L26e, RPL26)	AT3G49910			T0,T1,T2	-1	-1	-1	-1	-1
Prupe.3G003900	ppa007570m	-108.786	-178.713	-165.62	213.11	379.785	-185.62	0.435432	NOT_TF	Probable receptor-like protein kinase At2g47060	AT2G47060			NA	1	1	1	1	1
Prupe.3G004000	ppa025497m	-121.316	319.185	187.087	-172.349	-141.739	-40.1428	0.406554	NOT_TF	S-adenosylmethionine synthetase (metK)	AT4G01850			NA	NA	NA	NA	NA	NA
Prupe.3G005000	ppa004065m	426.164	-320.747	-119.55	59.2204	98.5741	-180.93	0.881736	NOT_TF	Coatomer subunit delta	AT5G05010			NA	NA	NA	NA	NA	NA
Prupe.3G005300	ppa011791m	-79.7273	2.34803	121.924	96.0492	9.72829	-164.411	0.790229	NOT_TF	NITROGEN REGULATORY PROTEIN P-II	AT4G01900			NA	NA	NA	NA	NA	NA
Prupe.3G014100	ppa017606m	-137.16	367.737	-115.744	-29.8567	-65.1785	24.4109	0.787559	NOT_TF	Sucrose synthase 7	AT1G73370			NA	NA	NA	NA	NA	NA
Prupe.3G015500	ppa006356m,ppa006369m,ppa006370m	200.268	47.3841	123.091	-175.567	-181.786	-25.1112	0.125167	NOT_TF	Isocitrate dehydrogenase [NADP], chloroplastic (Fragment)	AT1G65930		No MATCH	T0,T1,T2	1	1	1	1	1
Prupe.3G016800	ppa011953m	25.6453	174.511	-24.539	-223.055	-61.0571	113.857	0.60973	NOT_TF	40S ribosomal protein S7	AT3G02560			NA	-1	-1	-1	-1	-1
Prupe.3G017300	ppa003172m	-166.644	-26.0009	107.839	124.033	-24.1425	33.1338	0.661797	NOT_TF	INACTIVE RECEPTOR KINASE RLK902-RELATED	AT1G48480			NA	1	1	1	1	1
Prupe.3G018400	ppa000955m	54.0079	186.908	-13.9119	-7.05717	-77.8002	-192.164	0.328689	NOT_TF	Coatomer subunit beta-1	AT4G31480			NA	1	1	1	1	1
Prupe.3G018500	ppa006341m	47.3841	200.268	163.126	-151.164	-144.922	-142.87	0.0425542	NOT_TF	Uncharacterized protein	AT3G21190	Up_O1		NA	-1	-1	-1	-1	-1
Prupe.3G019000	ppa010610m	7.6456	-226.946	-95.4692	-181.329	426.164	65.2504	0.587342	NOT_TF	large subunit ribosomal protein L7e (RP-L7e, RPL7)	AT2G01250			NA	NA	NA	NA	NA	NA
Prupe.3G022700	ppa002892m	191.706	-50.303	98.9982	-24.8458	-228.644	1.62937	0.453933	NOT_TF	V-type proton ATPase catalytic subunit A	AT1G78900			T0,T1,T2	0	0	1	0	0
Prupe.3G026100	ppa001806m	62.0564	87.2003	101.614	-99.8772	-82.213	-79.2116	0.0109644	NOT_TF	Cycloartenol synthase / 2,3-epoxysqualene--cycloartenol cyclase	AT2G07050	Up_O1		NA	-1	-1	-1	-1	-1
Prupe.3G027100	ppa002483m,ppa002588m	-169.265	-131.446	-109.672	81.6248	184.071	172.902	0.0258256	NOT_TF	YTH domain-containing family protein 2	AT3G13060	Up_O2		NA	1	1	1	1	1
Prupe.3G029800	ppa000950m	-133.193	275.691	-78.4395	-59.4091	-58.2944	87.2336	0.825073	NOT_TF	ATPase 10, plasma membrane-type	AT1G17260			T0,T1,T2	1	1	1	1	1
Prupe.3G030100	ppa006145m	-70.5085	-71.612	-8.49257	-42.4016	319.185	-130.756	0.686192	NOT_TF	26S proteasome regulatory subunit T1 (PSMC2, RPT1)	AT1G53750			NA	0	0	1	1	1
Prupe.3G031100	ppa003850m	-97.9261	-110.069	-117.448	92.2965	-70.345	337.75	0.375306	NOT_TF	alanine transaminase (GPT, ALT)	AT1G72330			NA	NA	NA	NA	NA	NA
Prupe.3G036300	ppa000830m	89.0762	48.7613	74.7856	-90.0036	-68.4599	-65.1785	0.0159651	NOT_TF	116 kDa U5 small nuclear ribonucleoprotein component (EFTUD2)	AT1G06220	Up_O1		NA	0	0	0	0	0
Prupe.3G036800	ppa010142m	-16.7657	-125.563	74.1947	118.088	91.881	-179.423	0.804033	NOT_TF	25.3 kDa vesicle transport protein	AT1G11890			NA	NA	NA	NA	NA	NA
Prupe.3G038700	ppa010523m	-144.922	227.564	24.6182	-50.4829	300.933	-380.831	0.79115	NOT_TF	20S proteasome subunit alpha 1 (PSMA6)	AT2G05840			NA,T1,T2	0	0	0	0	0
Prupe.3G043000	ppa006703m	152.595	7.03187	118.088	-112.708	-98.4326	-94.8153	0.0890732	NOT_TF	Developmentally-regulated G-protein 2	AT1G72660	Up_O1		NA	1	0	1	0	0
Prupe.3G044400	ppa004050m	-41.0082	-296.111	290.485	-122.503	196.739	21.034	0.822617	NOT_TF	Threonine synthase	AT4G29840			NA	1	1	1	1	1
Prupe.3G044500	ppa001233m	221.293	83.408	-100.883	8.82579	-78.5613	-209.223	0.504314	NOT_TF	PROTEASE M1 ZINC METALLOPROTEASE	AT4G33090			NA	1	1	1	1	1
Prupe.3G045200	ppa003847m	-5.73933	178.932	-169.265	-201.428	316.286	-144.62	0.873833	NOT_TF	DIHYDROLIPOAMIDE ACETYL/SUCCINYL-TRANSFERASE-RELATED	AT1G54220			NA	-1	-1	0	1	0
Prupe.3G045500	ppa006399m	206.825	-30.2896	-208.952	-7.43033	-54.0952	74.7856	0.855778	NOT_TF	Eukaryotic initiation factor 4A-11	AT3G13920			T0,T1,T2	1	1	1	1	1
Prupe.3G049300	ppa003440m	-54.2154	2.92492	0.0409842	155.643	-116.518	-10.2572	0.79533	NOT_TF	CHAPERONIN CPN60-LIKE 2, MITOCHONDRIAL	AT3G13860			NA	0	0	-1	0	-1
Prupe.3G049800	ppa001516m	310.424	-150.014	-140.164	-22.115	-155.487	136.051	0.856629	NOT_TF	PROTEIN SEY1 HOMOLOG	AT1G72960			NA	1	1	1	0	0
Prupe.3G050200	ppa001382m	-146.953	-134.056	-138.637	102.816	186.908	135.284	0.0157447	NOT_TF	BETA-GALACTOSIDASE 1	AT3G13750	Up_O2		NA	-1	-1	1	-1	1
Prupe.3G052100	ppa004338m	-128.19	-13.9119	74.6201	-3.24855	46.4426	76.2797	0.615791	NOT_TF	Serine/threonine protein phosphatase 2A 55 kDa regulatory subunit B beta isoform	AT1G17720			NA	1	1	1	1	1
Prupe.3G052400	ppa005074m,ppa005121m	-9.50564	-52.527	-148.814	86.0078	-9.50564	128.18	0.282233	NOT_TF	ubiquitin carboxyl-terminal hydrolase 14 [EC:3.4.19.12] (USP14, UBP6)	AT1G51710			NA	1	1	1	1	1
Prupe.3G052900	ppa012887m	-196.849	-96.8264	-71.2351	-125.246	134.113	459.171	0.455549	NOT_TF	large subunit ribosomal protein L28e (RP-L28e, RPL28)	AT4G29410			NA	NA	NA	NA	NA	NA
Prupe.3G053300	ppa011621m	118.681	-135.062	137.209	-24.3351	-63.134	-32.0149	0.637062	NOT_TF	charged multivesicular body protein 1 (CHMP1, VPS46, DID2)	AT1G73030			NA	NA	NA	NA	NA	NA
Prupe.3G056600	ppa003635m	147.519	128.3	40.2316	-140.666	-37.4742	-173.939	0.0969914	NOT_TF	6-PHOSPHOFRUCTOKINASE 1-RELATED	AT4G26270	Up_O1		NA	1	0	1	0	0
Prupe.3G056700	ppa004554m	134.113	74.8267	-73.5641	103.966	-185.169	-140.936	0.589927	NOT_TF	Mitochondrial processing peptidase / Processing enhancing peptidase	AT1G51980			NA	1	1	1	1	0
Prupe.3G057200	ppa013277m	-131.446	-97.9261	88.9692	63.5367	71.6673	42.5579	0.468756	NOT_TF	Profilin	AT2G19770			NA	-1	-1	0	0	1
Prupe.3G060800	ppa006517m	-81.4863	24.3755	-8.32232	215.386	-136.979	-25.3401	0.789037	NOT_TF	Protein SEC13 homolog	AT2G30050			NA	0	0	0	-1	0
Prupe.3G063200	ppa002168m	-95.4692	-49.6191	-199.214	211.459	92.2965	42.0457	0.14779	NOT_TF	VHS domain-containing protein At3g16270	AT3G16270			NA	1	1	1	1	0
Prupe.3G064800	ppa011798m	383.207	9.54588	12.553	-146.209	-138.727	-137.55	0.303575	NOT_TF	Peroxyureidoacrylate/ureidoacrylate amidohydrolase	AT3G16190	Up_O1		NA	0	-1	0	-1	0
Prupe.3G066400	ppa000843m	-144.06	196.474	-132.584	-52.527	258.35	-108.999	0.78774	NOT_TF	Golgin candidate 5	AT1G79830			NA	1	1	1	1	1
Prupe.3G067800	ppa008942m	158.628	47.0614	-64.2094	-205.421	-100.125	137.504	0.647581	NOT_TF	Hydroxyphenylpyruvate reductase	AT1G79870			NA	0	0	0	0	0
Prupe.3G067900	ppa003870m	-69.4506	11.2438	41.8601	114.584	-133.193	21.9718	0.865885	NOT_TF	PROTEIN DISULFIDE ISOMERASE-LIKE 1-5-RELATED	AT3G16110			NA	1	1	1	0	0
Prupe.3G068700	ppa011513m	-157.608	85.5124	153.503	-233.244	204.51	16.9457	0.834556	NOT_TF	Ras-related protein Rab7	AT1G52280			NA	NA	NA	NA	NA	NA
Prupe.3G071300	ppa001317m	-203.246	107.996	249.011	-237.616	25.4958	157.311	0.780774	NOT_TF	HEAT SHOCK PROTEIN 70KDA	AT1G79920			T0,NA,NA	1	1	1	1	0
Prupe.3G074300	ppa001163m	74.8267	-169.975	40.4607	187.625	-67.8751	-126.74	0.853038	NOT_TF	N-TERMINAL ACETLYTRANSFERASE-RELATED	AT1G80410			NA	NA	NA	NA	NA	NA
Prupe.3G075300	ppa006806m,ppa007286m	50.8331	88.9692	12.4055	-195.922	-144.62	192.243	0.661797	NOT_TF	SUBGROUP I AMINOTRANSFERASE RELATED	AT1G80360			NA	NA	NA	NA	NA	NA
Prupe.3G077600	ppa002937m	-176.168	-82.8774	-143.056	192.243	254.266	-20.6828	0.173112	NOT_TF	ATP:ADP antiporter, AAA family (TC.AAA)	AT1G80300			NA	1	1	1	1	1
Prupe.3G078000	ppa008959m	98.7925	54.655	46.4426	-288.629	41.4942	65.2841	0.587336	NOT_TF	Translocase of chloroplast 34	AT5G05000			NA	-1	-1	-1	-1	-1
Prupe.3G078100	ppa005727m	-177.87	-114.152	-66.7955	89.154	123.562	172.464	0.0425542	NOT_TF	Chaperone protein DnaJ	AT2G22360	Up_O2		NA	NA	NA	NA	NA	NA
Prupe.3G082200	ppa013322m	-64.815	95.3458	170.053	95.8324	-50.7715	-291.92	0.582293	NOT_TF	Uncharacterized protein At2g34160	AT1G29250			NA	NA	NA	NA	NA	NA
Prupe.3G084800	ppa001519m	-12.7849	390.112	238.837	-272.903	-263.694	-60.1778	0.188228	NOT_TF	Phospholipase D alpha 1	AT1G52570			T0,T1,T2	0	0	0	-1	-1
Prupe.3G088100	ppa007548m	-87.8066	128.18	-148.433	22.5251	54.2035	57.1788	0.624691	NOT_TF	PROTEIN KINASE SUPERFAMILY PROTEIN	AT1G52540			NA	1	1	1	1	1
Prupe.3G089600	ppa004695m	120.879	111.104	34.1305	-112.218	-98.1461	-94.2697	0.0339352	NOT_TF	SIGNAL RECOGNITION PARTICLE 54 KDA PROTEIN	AT1G48900	Up_O1		NA	NA	NA	NA	NA	NA
Prupe.3G091900	ppa001776m	34.7783	200.727	204.338	-159.148	-153.338	-154.684	0.054722	NOT_TF	inorganic pyrophosphatase (ppa)	AT1G15690	Up_O1		NA,T1,T2	1	-1	-1	-1	-1
Prupe.3G092100	ppa009098m	-99.1216	-152.335	-115.979	85.1951	82.4235	209.223	0.0512008	NOT_TF	NADH dehydrogenase [ubiquinone] flavoprotein 2, mitochondrial	AT4G02580	Up_O2		NA	NA	NA	NA	NA	NA
Prupe.3G094300	ppa006579m	121.004	-40.5764	39.0291	-72.6508	28.5417	-90.4728	0.505187	NOT_TF	3-isopropylmalate dehydrogenase, chloroplastic	AT1G80560			NA	-1	-1	-1	-1	-1
Prupe.3G097200	ppa012957m	-267.395	843.062	117.324	-225.047	-209.223	-239.924	0.508935	NOT_TF	small subunit ribosomal protein S12e (RP-S12e, RPS12)	AT2G32060			NA	-1	-1	-1	-1	-1
Prupe.3G097700	ppa006945m	-52.527	-292.611	-282.889	112.458	259.057	239.528	0.083942	NOT_TF	cinnamoyl-CoA reductase (CCR)	AT1G15950	Up_O2		NA	1	1	1	1	1
Prupe.3G102200	ppa002591m,ppa002598m	-201.906	130.625	9.16458	-213.503	245.671	102.003	0.780774	NOT_TF	HEAT SHOCK 70 KDA PROTEIN 5	AT3G12580			NA	1	1	0	1	1
Prupe.3G104700	ppa001658m	154.823	-57.3492	26.5899	46.4426	-31.7502	-195.922	0.592723	NOT_TF	Isopentenyl-diphosphate Delta-isomerase / Methylbutenylpyrophosphate isomerase	AT1G79690			NA	0	0	1	0	0
Prupe.3G112700	ppa002202m,ppa002264m	-98.4924	-113.754	-177.023	350.626	65.2504	-43.9072	0.32564	NOT_TF	METALLOPROTEASE M41 FTSH	AT2G30950			NA	NA	NA	NA	NA	NA
Prupe.3G113200	ppa011234m	-29.147	-111.236	-137.745	160.889	39.0291	76.7502	0.1212	NOT_TF	RAS-RELATED PROTEIN RABA1A	AT1G06400			NA	1	1	1	1	1
Prupe.3G114000	ppa026770m	-46.9826	-139.285	332.365	-20.3871	-205.505	118.378	0.754758	NOT_TF	T-complex protein 1 subunit theta (CCT8)	AT3G03960			NA	NA	NA	NA	NA	NA
Prupe.3G115000	ppa006548m	-63.1857	-86.1338	-156.469	33.4372	208.459	69.9926	0.149243	NOT_TF	Aspartate aminotransferase, mitochondrial	AT2G30970			NA	1	1	1	1	1
Prupe.3G116500	ppa013074m	-206.433	-201.428	-137.34	344.411	202.388	12.4055	0.125167	NOT_TF	putative transcription factor (MBF1)	AT2G42680			NA	-1	0	0	0	0
Prupe.3G118300	ppa002020m	-47.612	-26.483	102.699	-380.831	86.8048	302.02	0.880256	NOT_TF	phosphoenolpyruvate carboxylase (ppc)	AT1G53310			NA	1	1	1	1	1
Prupe.3G121100	ppa010158m	-63.3011	126.372	42.8819	-19.4666	-208.044	128.3	0.72079	NOT_TF	14-3-3 PROTEIN	AT2G42590			NA	NA	NA	NA	NA	NA
Prupe.3G121300	ppa012814m	-14.6723	-28.2101	15.8087	-159.422	27.6642	196.739	0.804033	NOT_TF	Ubiquitin-conjugating enzyme E2 36	AT1G16890			NA	0	0	1	0	0
Prupe.3G122300	ppa003271m	20.9809	144.948	242.551	-41.0082	-238.022	-130.508	0.169921	NOT_TF	Ketol-acid reductoisomerase (NADP(+)) / Dihydroxyisovalerate dehydrogenase (isomerizing)	AT3G58610			NA,NA,T2	-1	0	0	1	0
Prupe.3G128200	ppa009505m	-205.676	40.7677	411.34	7.19355	-158.155	31.0509	0.704955	NOT_TF	prohibitin 2 (PHB2)	AT4G28510			NA	NA	NA	NA	NA	NA
Prupe.3G134800	ppa001162m	71.2115	204.51	72.1264	-82.213	-288.629	32.1152	0.307158	NOT_TF	26S proteasome regulatory subunit N1 (PSMD2, RPN1)	AT2G20580			T0,T1,T2	NA	NA	NA	NA	NA
Prupe.3G137500	ppa009738m	269.856	-69.4506	-154.42	166.919	-68.9858	-242.939	0.789094	NOT_TF	Riboflavin synthase	AT2G20690			NA	NA	NA	NA	NA	NA
Prupe.3G137800	ppa004117m	-152.534	-112.408	-96.8264	-9.24156	276.807	130.767	0.184271	NOT_TF	Uncharacterized protein	AT4G28300			NA	-1	1	1	1	1
Prupe.3G139400	ppa007166m	246.715	57.9658	-218.178	73.3036	-24.3351	-213.503	0.743949	NOT_TF	ADP,ATP CARRIER PROTEIN 3, MITOCHONDRIAL	AT4G28390			NA	NA	NA	NA	NA	NA
Prupe.3G144100	ppa010473m	-204.936	-216.933	-216.821	177.519	350.626	116.837	0.042766	NOT_TF	Thaumatin family (Thaumatin)	AT1G20030	Up_O2		NA	-1	0	1	1	1
Prupe.3G150000	ppa003377m	241.331	100.637	-135.22	87.5158	-257.192	-115.979	0.586914	NOT_TF	Oxalyl-CoA decarboxylase / Oxalyl-CoA carboxy-lyase	AT5G17380			NA	0	1	1	1	1
Prupe.3G151100	ppa005899m	-18.1368	-59.45	-17.198	10.6881	156.984	-88.536	0.661797	NOT_TF	translation initiation factor 5 (EIF5)	AT1G77840			NA	1	1	1	1	1
Prupe.3G151700	ppa013904m	-143.117	114.371	173.109	-226.212	-14.7626	167.838	0.755947	NOT_TF	10 KDA CHAPERONIN	AT1G14980			NA	0	-1	-1	-1	-1
Prupe.3G153100	ppa012662m	-27.5061	-21.2424	461.541	-180.188	-88.536	-105.259	0.455549	NOT_TF	Agglutinin domain (Agglutinin)	no match			NA	0	-1	-1	-1	0
Prupe.3G153600	ppa012714m	-116.389	284.223	230.468	-90.2249	-131.446	-180.031	0.331737	NOT_TF	Uncharacterized protein	n/a			NA	0	0	0	0	0
Prupe.3G156700	ppa008918m	-199.214	-114.931	274.037	190.026	-177.685	86.5258	0.818942	NOT_TF	ALPHA/BETA HYDROLASE FOLD-CONTAINING PROTEIN	AT4G02340			NA	0	-1	-1	-1	-1
Prupe.3G158100	ppa008165m	-113.16	-21.4571	42.0457	-193.514	219.726	115.719	0.723822	NOT_TF	Pyridoxal kinase	AT5G37850			NA	1	1	1	1	0
Prupe.3G159400	ppa000531m	171.805	-34.0059	-14.6723	-63.1857	-82.8774	11.5733	0.562934	NOT_TF	Protease Do-like 7	AT3G03380			NA	1	1	1	1	1
Prupe.3G160500	ppa007069m	-87.0894	41.8601	36.928	82.4235	25.9786	-101.365	0.869422	NOT_TF	Putative fructokinase-5	AT1G66430			NA	0	1	1	1	0
Prupe.3G160800	ppa009623m	254.716	-120.942	-143.117	28.1704	50.0603	-134.325	0.856629	NOT_TF	THO complex subunit 4D	AT5G37720			NA	1	1	1	1	1
Prupe.3G161600	ppa003153m	-116.59	-92.648	-101.624	74.1947	151.849	101.412	0.019036	NOT_TF	Uncharacterized conserved protein	AT1G23170	Up_O2		NA	-1	-1	0	1	0
Prupe.3G162300	ppa010038m	19.2121	-125.715	-46.3823	-25.7608	133.213	54.4903	0.437406	NOT_TF	Glutathione dehydrogenase (ascorbate)	AT5G16710			NA	0	0	0	0	0
Prupe.3G165400	ppa001643m	255.999	-79.8115	-116.518	-66.9577	-46.7435	33.8706	0.785961	NOT_TF	NADH dehydrogenase (ubiquinone) Fe-S protein 1 (NDUFS1)	AT5G37510			NA	1	1	1	1	0
Prupe.3G166500	ppa007772m	-195.17	-53.7594	-133.529	-198.978	701.227	-50.1576	0.615791	NOT_TF	GLUTAMINE SYNTHETASE	AT5G37600		MATCH_no change	NA,NA,T2	1	1	1	1	1
Prupe.3G168100	ppa002769m	73.7217	71.6673	2.92492	18.1775	-39.2432	-156.252	0.374759	NOT_TF	Phosphoglycerate dehydrogenase / Phosphoglyceric acid dehydrogenase	AT1G17745			NA	NA	NA	NA	NA	NA
Prupe.3G169400	ppa004363m	108.159	-180.031	24.0555	172.902	-177.023	0.270343	0.856629	NOT_TF	Citrate (Si)-synthase / Citrate oxaloacetate-lyase ((pro-3S)-CH(2)COO->acetyl-CoA)	AT3G58750			NA	1	1	1	1	0
Prupe.3G169600	ppa010170m	-215.934	151.078	18.1775	-119.55	220.386	30.9737	0.777896	NOT_TF	V-type H+-transporting ATPase subunit D (ATPeV1D, ATP6M)	AT3G58730			NA	0	0	0	0	0
Prupe.3G172400	ppa009834m	293.426	147.519	-70.345	-65.1785	-165.62	-202.482	0.287145	NOT_TF	Uncharacterized protein	no match			NA	1	1	1	1	1
Prupe.3G172600	ppa008745m	185.359	-39.0368	187.625	-130.756	-124.541	-117.448	0.175389	NOT_TF	n/a	AT1G06530	Up_O1		NA	0	0	0	0	-1
Prupe.3G172900	ppa001327m	-165.038	-159.59	-161.78	230.468	129.775	131.36	0.0164289	NOT_TF	Protein Mei2, essential for commitment to meiosis, and related proteins	AT1G29400	Up_O2		NA	NA	NA	NA	NA	NA
Prupe.3G176900	ppa008949m	45.3922	261.356	110.605	-157.18	-150.769	-152.395	0.0833922	NOT_TF	3-hydroxyisobutyryl-CoA hydrolase-like protein 5	AT1G06550	Up_O1		NA	NA	NA	NA	NA	NA
Prupe.3G177000	ppa012231m	-169.975	313.251	-73.8644	-130.89	101.201	2.92492	0.834556	NOT_TF	60S RIBOSOMAL PROTEIN L18A	AT2G34480			NA	-1	-1	-1	-1	-1
Prupe.3G177200	ppa009231m	367.737	-78.7363	-140.666	-68.4599	-1.50295	-81.3517	0.719504	NOT_TF	Persulfide dioxygenase / Sulfur oxygenase	AT1G53580			NA	1	1	1	1	0
Prupe.3G177700	ppa005851m	110.221	23.0681	-13.1794	-91.6611	-1.97316	-12.7849	0.449921	NOT_TF	4-hydroxyphenylpyruvate dioxygenase / p-hydroxyphenylpyruvate oxidase	AT1G06570			NA	1	1	1	1	1
Prupe.3G177900	ppa004705m	-132.946	-64.5056	-17.6038	-89.8546	448.415	-137.745	0.669188	NOT_TF	SERINE/THREONINE-PROTEIN KINASE	AT2G30880			NA	1	1	1	1	1
Prupe.3G179400	ppa010093m	-57.639	36.928	413.824	-128.273	-119.872	-114.152	0.420041	NOT_TF	OXYGEN-EVOLVING ENHANCER PROTEIN 2-1, CHLOROPLASTIC-RELATED	AT1G06680	Up_O1	MATCH_O1	NA	-1	-1	-1	-1	-1
Prupe.3G179500	ppa010481m	38.5523	-134.59	-237.616	313.251	-117.084	79.7585	0.515671	NOT_TF	RETICULON-LIKE PROTEIN B8	AT3G10260			NA	-1	-1	-1	-1	1
Prupe.3G179600	ppa007552m	61.2628	117.774	129.883	-214.203	-25.7608	-49.1845	0.17146	NOT_TF	ALDO/KETO REDUCTASE	AT1G06690			NA	1	1	1	1	1
Prupe.3G183400	ppa006966m	-74.7371	-187.441	114.22	-57.7712	65.2841	171.805	0.615791	NOT_TF	Coproporphyrinogen oxidase / Coproporphyrinogenase	AT1G03475			NA	NA	NA	NA	NA	NA
Prupe.3G186500	ppa004369m	-67.6619	-64.5627	14.728	263.91	-161.496	-24.539	0.750518	NOT_TF	4-aminobutyrate--2-oxoglutarate transaminase / Gamma-amino-N-butyrate transaminase	AT3G22200			NA	0	0	0	1	1
Prupe.3G186800	ppa000287m	-263.694	-31.7502	-112.923	-78.1939	278.725	314.407	0.317871	NOT_TF	Uncharacterized protein	AT2G32240			NA	1	1	1	1	1
Prupe.3G187100	ppa013188m	82.8805	78.0907	161.621	-155.511	-113.363	-57.639	0.0513514	NOT_TF	60S ribosomal protein L27-3	AT4G15000	Up_O1		NA	NA	NA	NA	NA	NA
Prupe.3G192600	ppa004196m	115.175	69.8072	129.775	-124.541	-114.152	-109.672	0.0140607	NOT_TF	GLUCOSE-1-PHOSPHATE ADENYLYLTRANSFERASE SMALL SUBUNIT, CHLOROPLASTIC	AT5G48300	Up_O1		NA	NA	NA	NA	NA	NA
Prupe.3G192700	ppa010763m	84.338	-7.60464	67.0878	19.4678	29.3783	-225.047	0.557963	NOT_TF	n/a	AT3G07640			NA	-1	-1	-1	-1	0
Prupe.3G194000	ppa024217m	144.948	4.99204	110.736	-107.968	-92.648	-90.7677	0.0926959	NOT_TF	ALCOHOL DEHYDROGENASE RELATED	AT1G72680	Up_O1		NA	NA	NA	NA	NA	NA
Prupe.3G195400	ppa001246m	-138.727	-211.584	-54.0952	26.312	206.825	189.392	0.123049	NOT_TF	GBF-INTERACTING PROTEIN 1	AT3G07660			NA	1	1	1	1	1
Prupe.3G195600	ppa002006m	-108.999	177.21	33.1338	108.159	-9.56819	-226.212	0.72366	NOT_TF	Long chain acyl-CoA synthetase 8	AT2G04350			NA	1	1	1	1	1
Prupe.3G196800	ppa006513m	192.243	21.034	-169.102	83.2979	-86.1338	-112.923	0.770897	NOT_TF	Acetyl-CoA acetyltransferase, cytosolic 1	AT5G48230			T0,T1,T2	NA	NA	NA	NA	NA
Prupe.3G197000	ppa007741m,ppa009420m	-14.1494	-90.9299	34.1719	-335.393	203.093	211.028	0.812358	NOT_TF	Nudix hydrolase 2	AT5G47650			NA	1	1	1	1	1
Prupe.3G201400	ppa001503m	-60.1778	58.9253	60.7175	-48.5313	132.544	-159.422	0.758343	NOT_TF	heat shock protein 90kDa beta (HSP90B, TRA1)	AT3G07770			NA	0	0	-1	0	-1
Prupe.3G204900	ppa012116m	-75.7244	208.786	11.5733	-68.9858	-86.9278	23.9659	0.609381	NOT_TF	Uncharacterized protein	no match			NA	1	0	-1	-1	-1
Prupe.3G208600	ppa005396m	-138.976	159.063	-172.794	-125.827	241.331	82.6363	0.661797	NOT_TF	PROTEIN DISULFIDE-ISOMERASE A6	AT1G04980			NA	0	1	1	1	-1
Prupe.3G209900	ppa008791m	-351.24	-335.393	-417.176	404.511	466.537	332.365	0.00933321	NOT_TF	1-aminocyclopropane-1-carboxylate oxidase (ACO1)	AT1G05010	Up_O2	MATCH_O2 (2 spots)	NA,NA,T2	1	1	1	1	1
Prupe.3G211800	ppa003662m	-150.769	30.6716	211.459	-15.6353	-134.165	113.493	0.793649	NOT_TF	Diphosphate--fructose-6-phosphate 1-phosphotransferase / Pyrophosphate-dependent 6-phosphofructose-1-kinase	AT4G04040			NA	-1	-1	-1	-1	0
Prupe.3G212000	ppa006186m	-38.5391	-20.6828	-57.7712	227.564	27.9382	-178.713	0.736466	NOT_TF	UBX domain-containing protein 1 (SHP1, UBX1, NSFL1C)	AT4G15410			NA	NA	NA	NA	NA	NA
Prupe.3G213800	ppa004799m	290.485	-151.164	-120.735	100.588	-9.74764	-176.013	0.831316	NOT_TF	hydroperoxide lyase (HPL)	AT4G15440		MATCH_no change	NA	-1	-1	-1	-1	-1
Prupe.3G214000	ppa003889m	-112.708	30.4094	152.719	12.4055	54.9654	-112.408	0.772754	NOT_TF	DENTIN SIALOPHOSPHOPROTEIN-LIKE PROTEIN-RELATED	AT1G05090			NA	-1	-1	-1	-1	0
Prupe.3G214600	ppa009589m	-239.681	-159.295	-142.076	-70.002	688.637	35.4455	0.440993	NOT_TF	carboxymethylenebutenolidase (E3.1.1.45)	AT2G32520			NA	1	1	1	1	0
Prupe.3G215700	ppa011161m	226.228	-32.3866	-61.6997	-88.3614	-129.86	60.3907	0.638926	NOT_TF	B-cell receptor-associated protein 31 (BCAP31, BAP31)	AT5G42570			NA	0	0	-1	-1	0
Prupe.3G215800	ppa005320m	-64.6419	11.7881	-59.4091	-202.168	331.649	0.939325	0.749775	NOT_TF	Dihydrolipoyllysine-residue succinyltransferase / Succinyl-CoA:dihydrolipoate S-succinyltransferase	AT5G55070			NA	1	1	1	1	1
Prupe.3G217300	ppa000812m	-370.159	-29.5774	386.894	-218.321	294.55	101.201	0.825002	NOT_TF	Aconitate hydratase, cytoplasmic	AT2G05710			NA	1	1	1	1	0
Prupe.3G218900	ppa009977m	-89.3504	-239.681	68.6599	242.139	62.2522	-46.3823	0.508527	NOT_TF	Syntaxin-132	AT5G08080			NA	1	1	0	0	0
Prupe.3G220500	ppa009899m	457.74	-3.87152	-56.8338	-150.131	-143.117	-141.739	0.435432	NOT_TF	Peroxisome biogenesis protein	AT3G21865	Up_O1		NA	0	0	0	0	0
Prupe.3G228700	ppa009554m	282.988	-155.487	160.286	64.132	-299.868	-104.877	0.544768	NOT_TF	Protein THYLAKOID FORMATION1, chloroplastic	AT2G20890			NA	NA	NA	NA	NA	NA
Prupe.3G235100	ppa012425m	114.22	113.857	50.0603	-115.633	-103.545	-99.8772	0.0185132	NOT_TF	Photosystem II repair protein PSB27-H1, chloroplastic	AT1G03600	Up_O1		NA	-1	-1	-1	-1	-1
Prupe.3G238000	ppa007020m	239.528	-65.1785	37.4445	-135.802	-130.997	29.6712	0.503789	NOT_TF	Ubiquitin receptor RAD23d	AT5G38470			NA	1	1	1	1	0
Prupe.3G238800	ppa004025m	-7.43033	-14.6723	-84.2022	-26.6912	-34.0059	187.625	0.609381	NOT_TF	T-complex protein 1 subunit zeta (CCT6)	AT3G02530			NA	0	0	-1	0	-1
Prupe.3G239000	ppa018655m	-55.1809	466.537	-146.209	-356.373	83.408	31.4378	0.683496	NOT_TF	14-3-3-LIKE PROTEIN GF14 LAMBDA	AT5G38480			NA	1	1	1	1	0
Prupe.3G239900	ppa012079m	145.518	-38.7066	540.581	-212.988	-201.906	-215.934	0.263102	NOT_TF	allene oxide cyclase (AOC)	AT1G13280			NA	-1	0	0	0	0
Prupe.3G243100	ppa013601m,ppa013607m	186.908	-278.968	-235.369	238.837	105.387	-86.1338	0.585483	NOT_TF	translation initiation factor 1 (EIF1, SUI1)	AT4G27130			NA	1	1	1	1	1
Prupe.3G243300	ppa004729m	29.3783	2.37726	-96.477	115.719	33.4372	-128.19	0.79115	NOT_TF	2,3-bisphosphoglycerate-independent phosphoglycerate mutase 1	AT3G30841			NA	-1	-1	-1	0	-1
Prupe.3G245700	ppa004860m	-208.109	-36.695	367.403	-121.316	213.414	-114.931	0.825002	NOT_TF	Phosphogluconate dehydrogenase (NADP(+)-dependent, decarboxylating) / Phosphogluconic acid dehydrogenase	AT3G02360			NA,NA,T2	0	1	1	1	1
Prupe.3G249100	ppa011285m,ppa011289m,ppa011302m	-180.93	413.824	-36.2647	14.3958	88.3603	-299.868	0.721402	NOT_TF	GLUTATHIONE S-TRANSFERASE KAPPA	AT5G38900			NA	NA	NA	NA	NA	NA
Prupe.3G256900	ppa004059m	-8.32232	-276.08	-75.8366	-20.8564	165.544	219.276	0.303575	NOT_TF	mitochondrial-processing peptidase subunit beta [EC:3.4.24.64] (PMPCB, MAS1)	AT3G02090			NA	1	1	1	1	1
Prupe.3G257300	ppa004981m,ppa004991m,ppa005006m	-157.889	102.003	748.531	-47.3679	-175.265	-320.747	0.49096	NOT_TF	UDP-glucose 6-dehydrogenase 1	AT5G15490			NA	1	1	1	1	0
Prupe.3G258500	ppa000855m	2.92492	116.589	0.626955	-61.6997	-83.3568	32.5734	0.485137	NOT_TF	Chaperone protein ClpB3, chloroplastic	AT5G15450			T0,T1,NA	0	1	-1	0	-1
Prupe.3G260300	ppa005544m	-96.417	-127.229	1.82512	186.339	90.5218	-71.612	0.437406	NOT_TF	SACCHAROPINE DEHYDROGENASE-LIKE OXIDOREDUCTASE	AT5G39410			NA	1	1	0	0	0
Prupe.3G263300	ppa011182m	434.54	-274.792	-228.644	451.289	-208.367	-284.36	0.88122	NOT_TF	Vesicle transport v-SNARE 13	AT5G39510			NA	NA	NA	NA	NA	NA
Prupe.3G263800	ppa005604m	27.8427	-73.2544	-271.361	-161.78	367.403	103.304	0.562934	NOT_TF	Uncharacterized protein	AT5G39570			NA	NA	NA	NA	NA	NA
Prupe.3G269100	ppa011733m	-71.3447	251.902	14.616	-299.868	24.0555	102.699	0.661797	NOT_TF	small subunit ribosomal protein S9e (RP-S9e, RPS9)	AT5G39850			NA	0	1	1	1	0
Prupe.3G269500	ppa014004m,ppa014014m	540.581	-171.052	-130.756	-172.794	-111.554	-24.3351	0.663643	basic helix-loop-helix (bHLH)	Transcription factor PRE5	AT3G28857			NA	1	1	1	1	1
Prupe.3G271800	ppa008585m	-172.494	-173.755	363.951	-97.3981	363.951	-248.731	0.88367	NOT_TF	VOLTAGE-DEPENDENT ANION-SELECTIVE CHANNEL	AT3G01280			NA	-1	-1	-1	-1	-1
Prupe.3G272100	ppa006062m	172.464	-48.1328	101.201	-99.63	-81.3517	-78.1939	0.266643	NOT_TF	polyribonucleotide 5'-hydroxyl-kinase (CLP1, HERB)	AT3G04680			NA	0	0	-1	0	-1
Prupe.3G272500	ppa000931m	-173.499	310.424	-198.284	114.701	-176.475	114.371	0.834556	NOT_TF	ATPASE 4, PLASMA MEMBRANE-TYPE	AT5G62670			NA	1	1	1	0	1
Prupe.3G276700	ppa009252m	-79.3437	153.399	213.11	-75.7244	-186.813	9.54588	0.433974	NOT_TF	protein transport protein SEC13 (SEC13)	AT2G30050			NA	1	1	1	1	1
Prupe.3G278900	ppa008577m	130.104	8.99962	89.4844	53.1617	-73.6742	-292.611	0.437406	NOT_TF	PEROXIDASE 31-RELATED	AT5G40150			NA	1	1	1	1	0
Prupe.3G280400	ppa012091m	87.3178	-90.7677	-54.8022	150.538	-119.497	-16.3441	0.818942	NOT_TF	Uncharacterized protein	AT5G40190			NA	NA	NA	NA	NA	NA
Prupe.3G284000	ppa006791m,ppa007028m,ppa007035m	18.1775	-15.4632	-365.393	486.972	-356.373	173.109	0.661797	NOT_TF	Formate dehydrogenase	AT5G14780			T0,T1,T2	0	0	1	1	1
Prupe.3G284300	ppa008661m	83.0056	-230.744	-105.375	381.179	30.4094	-239.681	0.687967	NOT_TF	2-methylene-furan-3-one reductase / Enone oxidoreductase	AT1G23740			NA	-1	-1	-1	-1	-1
Prupe.3G284400	ppa008712m	-78.5613	592.941	-208.109	2.37726	-218.321	-124.376	0.65244	NOT_TF	2-methylene-furan-3-one reductase / Enone oxidoreductase	AT1G23740			T0,T1,T2	1	1	1	1	1
Prupe.3G285600	ppa008289m,ppa008559m	13.5973	34.2544	98.6332	-61.1633	-32.3866	-22.2452	0.17634	NOT_TF	Carbonic anhydrase, chloroplastic	AT3G01500			NA	1	1	-1	-1	-1
Prupe.3G286400	ppa012294m	-23.0583	93.0962	278.725	-190.723	-234.551	122.5	0.471961	NOT_TF	ADENINE NUCLEOTIDE ALPHA HYDROLASES-LIKE SUPERFAMILY PROTEIN-RELATED	AT5G14680			NA	0	-1	-1	0	0
Prupe.3G286600	ppa011994m	189.392	137.209	9.72829	-136.668	-131.348	-127.229	0.0834815	NOT_TF	large subunit ribosomal protein L7/L12 (RP-L7, MRPL12, rplL)	AT3G27830	Up_O1		NA	0	1	0	1	-1
Prupe.3G288100	ppa013724m	331.649	-65.2865	-239.924	-12.4913	2.18746	-17.6038	0.85764	NOT_TF	GLUTAREDOXIN-C1	AT5G40370			NA	NA	NA	NA	NA	NA
Prupe.3G288200	ppa005200m	156.984	314.407	130.625	-226.554	-208.165	-227.186	0.0293588	NOT_TF	ISOCITRATE DEHYDROGENASE [NADP], CHLOROPLASTIC/MITOCHONDRIAL	AT5G14590	Up_O1		NA	NA	NA	NA	NA	NA
Prupe.3G289900	ppa001744m	126.179	434.54	64.614	-229.101	-211.545	-232.754	0.122539	NOT_TF	GALACTINOL--SUCROSE GALACTOSYLTRANSFERASE 5-RELATED	AT5G40390	Up_O1		NA	1	1	1	1	1
Prupe.3G290000	ppa003425m	105.387	-161.837	-130.89	107.282	81.6248	-39.6178	0.564558	NOT_TF	Protein of unknown function (DUF1421) (DUF1421)	AT5G14540			NA	NA	NA	NA	NA	NA
Prupe.3G292400	ppa007563m	16.9457	-49.1003	7.03187	-107.398	137.209	-0.305609	0.821519	NOT_TF	Altered inheritance of mitochondria protein 32	AT5G40510			NA	1	1	1	1	1
Prupe.3G293600	ppa001083m	52.5229	119.913	94.272	-106.427	-91.7392	-89.3504	0.0185132	NOT_TF	Golgin candidate 6	AT3G27530	Up_O1		NA	NA	NA	NA	NA	NA
Prupe.3G293800	ppa007623m	93.3343	-22.088	-94.6419	128.86	-87.0894	-79.1043	0.875514	NOT_TF	Glucuronokinase 1	AT3G01640			NA	NA	NA	NA	NA	NA
Prupe.3G294400	ppa007107m	2.34803	-65.5508	66.9048	136.051	-134.325	-48.5313	0.835458	NOT_TF	GDSL esterase/lipase At5g14450	AT5G14450			NA	1	0	-1	-1	-1
Prupe.3G295400	ppa011443m	-107.621	103.659	177.21	-14.4306	-28.4035	-95.1621	0.566372	NOT_TF	RAS-RELATED PROTEIN RABB1B	AT4G35860			NA	-1	-1	0	0	0
Prupe.3G295500	ppa009921m	-65.5508	114.584	115.175	-64.6419	-237.616	159.063	0.661797	NOT_TF	Proteasome subunit beta type-7-B	AT5G40580			NA	1	1	1	1	1
Prupe.3G297900	ppa007934m	202.388	90.1451	-141.038	-128.19	-142.87	95.5928	0.647581	NOT_TF	Succinate dehydrogenase [ubiquinone] iron-sulfur subunit 2, mitochondrial	AT5G40650			NA,T1,NA	1	1	1	1	1
Prupe.3G299600	ppa010408m,ppa010451m	-128.325	-180.188	-157.639	688.637	-67.6955	-195.17	0.592723	NOT_TF	Tether containing UBX domain for GLUT4	AT3G27310			NA	0	0	0	0	0
Prupe.3G300200	ppa004323m	44.8444	-84.2022	50.6468	-119.872	89.7261	36.928	0.881298	NOT_TF	GLUCOSE-6-PHOSPHATE 1-DEHYDROGENASE G6PD	AT5G40760		No MATCH	NA	1	1	1	1	1
Prupe.3G300700	ppa009766m	299.801	-78.1939	-18.6243	-94.0794	-74.9798	-47.612	0.562934	NOT_TF	prohibitin 1 (PHB1)	AT5G40770			NA	-1	-1	-1	-1	-1
Prupe.3G301700	ppa009069m	3.93642	403.53	-223.055	-52.2245	87.5158	-255.641	0.704955	NOT_TF	Cytochrome c1-1, heme protein, mitochondrial	AT5G40810			NA,NA,T2	1	1	1	1	0
Prupe.3G302400	ppa006197m	176.259	-87.0894	-26.6912	58.4684	-29.147	-151.094	0.72079	NOT_TF	COP9 signalosome complex subunit 3	AT5G14250			NA	NA	NA	NA	NA	NA
Prupe.3G304300	ppa005095m	102.295	114.701	65.4688	-116.686	-105.161	-101.025	0.0109644	NOT_TF	URIDINE KINASE	AT5G40870	Up_O1		NA	NA	NA	NA	NA	NA
Prupe.3G305300	ppa012093m	-32.0149	69.9926	130.226	-73.5641	24.4758	-101.564	0.420041	NOT_TF	large subunit ribosomal protein L17e (RP-L17e, RPL17)	AT1G27400			T0,NA,NA	-1	-1	-1	-1	-1
Prupe.3G311500	ppa010572m	341.133	-141.038	98.0593	128.18	-262.481	-240.934	0.562934	NOT_TF	translocon-associated protein subunit beta (SSR2)	AT5G14030			NA	1	1	1	1	1
Prupe.3G312200	ppa007256m	461.541	-178.09	-103.545	23.9659	-183.149	-89.8546	0.696358	NOT_TF	V-type H+-transporting ATPase subunit C (ATPeV1C, ATP6C)	AT1G12840			NA,NA,T2	0	0	0	0	0
Prupe.3G312300	ppa007340m	-46.7435	269.856	219.276	-86.6316	-220.36	-143.117	0.206535	NOT_TF	MITOCHONDRIAL PHOSPHATE CARRIER PROTEIN 3, MITOCHONDRIAL	AT5G14040			NA,T1,NA	1	1	1	1	1
Prupe.3G312700	ppa009553m	59.2204	-135.742	22.9623	329.792	-199.377	-151.943	0.87359	NOT_TF	ALCOHOL DEHYDROGENASE-LIKE PROTEIN	AT3G26760			NA	NA	NA	NA	NA	NA
Prupe.3G313300	ppa000717m	148.698	-545.473	245.671	-134.165	580.993	-345.46	0.826154	NOT_TF	Alpha-mannosidase	AT5G13980			NA	1	0	1	1	1
Prupe.3G313400	ppa000707m	-185.421	-192.384	-192.164	47.8478	210.036	379.785	0.0980441	NOT_TF	Lysosomal alpha-mannosidase	AT3G26720	Up_O2		NA	NA	NA	NA	NA	NA
Prupe.3G313800	ppa009909m	135.102	211.459	-179.423	-234.551	90.6735	-58.6984	0.661797	NOT_TF	ubiquinol-cytochrome c reductase iron-sulfur subunit (UQCRFS1, RIP1, petA)	AT5G13440			NA	NA	NA	NA	NA	NA
Prupe.3G315000	ppa009962m	-17.6038	-163.24	204.778	71.6673	14.3958	-120.735	0.84651	NOT_TF	SYNTAXIN	AT5G46860			NA	0	0	-1	-1	-1
Prupe.4G001600	ppa011412m	261.356	44.5315	6.74734	-162.002	-130.89	-66.4017	0.230671	NOT_TF	Ras-related protein RABB1c	AT4G17170			NA,NA,T2	1	1	1	1	1
Prupe.4G002700	ppa008181m	297.372	77.7613	239.528	-216.821	-202.853	-216.821	0.0401627	NOT_TF	Farnesyl pyrophosphate synthase 2	AT5G47770	Up_O1		NA	0	1	1	1	0
Prupe.4G008700	ppa009952m	-21.4571	118.088	47.3841	19.6123	-29.8567	-146.209	0.45721	NOT_TF	Inositol-phosphate phosphatase / Myo-inositol-1-phosphatase // L-galactose 1-phosphate phosphatase	AT3G02870			NA	-1	0	-1	-1	-1
Prupe.4G008900	ppa012846m	-145.746	184.071	90.8313	-61.0571	-16.7657	7.19355	0.70152	NOT_TF	cystatin-C (CST3)	AT5G47550			NA	0	0	0	0	0
Prupe.4G009800	ppa012576m	-218.761	-8.7889	-226.946	85.5124	416.524	-7.43033	0.319473	NOT_TF	Uncharacterized protein	no match			NA	1	1	1	1	1
Prupe.4G011100	ppa006251m	-89.6989	-116.59	145.964	142.001	-18.6243	-59.8281	0.780066	NOT_TF	Fumarylacetoacetase / Fumarylacetoacetate hydrolase	AT1G12050			NA	0	0	-1	0	0
Prupe.4G012400	ppa010400m	89.154	107.282	50.8331	-239.924	204.338	-257.192	0.562934	NOT_TF	CARBOXYLESTERASE	AT4G22300			NA	NA	NA	NA	NA	NA
Prupe.4G012900	ppa010299m	-32.2219	-140.57	199.362	-12.3473	59.8296	-42.9995	0.870036	NOT_TF	dehydrogenase/reductase SDR family member 4 (DHRS4)	AT4G05530			NA	1	1	1	1	0
Prupe.4G013700	ppa001748m	-175.567	-175.567	-180.641	140.491	236.909	182.141	0.0109644	NOT_TF	Tetratricopeptide repeat protein 1	AT1G62390	Up_O2		NA	1	1	1	1	0
Prupe.4G014000	ppa005787m	2.18746	-37.4742	-116.59	154.823	156.587	-226.554	0.72366	NOT_TF	PAP_fibrillin (PAP_fibrillin)	AT4G04020			NA	1	1	1	1	1
Prupe.4G014600	ppa003518m	-76.5457	19.2121	68.6523	-169.265	31.4378	164.408	0.876001	NOT_TF	Pyrophosphate--fructose 6-phosphate 1-phosphotransferase subunit beta	AT1G12000			NA	1	1	1	1	0
Prupe.4G015000	ppa003074m	-89.8546	-55.1809	-59.6248	34.2544	88.5028	94.7058	0.0398277	NOT_TF	Cell division cycle protein 48 homolog MJ1156	AT4G04180	Up_O2		NA	-1	-1	-1	-1	-1
Prupe.4G016700	ppa010528m	64.614	81.4378	36.2892	-11.1029	-140.57	-40.4054	0.183569	NOT_TF	uncharacterized protein (K06997)	AT1G11930			NA	NA	NA	NA	NA	NA
Prupe.4G018500	ppa006512m	-189.043	-86.9278	-41.2317	248.341	79.2058	20.1654	0.220542	NOT_TF	Aminomethyltransferase, mitochondrial	AT1G11860			NA	1	1	0	1	0
Prupe.4G019400	ppa009462m	54.9654	127.387	16.1774	-34.0059	-302.407	149.145	0.624691	NOT_TF	GLYOXALASE I HOMOLOG	AT1G11840			T0,T1,T2	NA	NA	NA	NA	NA
Prupe.4G021300	ppa006748m	-153.952	-143.803	-148.995	114.22	252.253	100.637	0.0407122	NOT_TF	CALCIUM-DEPENDENT PROTEIN KINASE 29	AT4G04720	Up_O2		NA	NA	NA	NA	NA	NA
Prupe.4G030000	ppa002910m	-150.014	-136.558	-141.611	106.614	101.614	251.063	0.044163	NOT_TF	Uncharacterized protein	AT1G11480	Up_O2		NA	NA	NA	NA	NA	NA
Prupe.4G031000	ppa011600m	1.82512	191.098	-169.693	24.0555	152.595	-278.968	0.818942	NOT_TF	NAD(P)H dehydrogenase (quinone) (wrbA)	AT5G54500		No MATCH (2 spots)	T0,T1,T2	1	1	1	1	1
Prupe.4G033700	ppa010857m	-141.004	220.386	-125.083	-71.3447	-50.4829	207.748	0.804033	NOT_TF	Universal stress protein family (Usp)	AT1G11360			NA	-1	-1	-1	-1	-1
Prupe.4G034500	ppa005876m	35.1674	-35.1393	-173.019	383.207	-101.564	-197.952	0.766141	NOT_TF	Uncharacterized protein	AT4G05150			NA	-1	-1	0	0	1
Prupe.4G038700	ppa008582m	354.657	-6.89742	73.059	-59.45	-320.747	-36.9591	0.365827	NOT_TF	QUINONE OXIDOREDUCTASE PIG3	AT4G21580			NA	NA	NA	NA	NA	NA
Prupe.4G039500	ppa009511m	187.625	-170.992	165.207	-79.3437	94.272	-242.876	0.637062	NOT_TF	SECRETORY CARRIER-ASSOCIATED MEMBRANE PROTEIN 1-RELATED	AT1G61250			NA	1	1	1	1	1
Prupe.4G041000	ppa007136m	90.8313	-14.7626	-86.6316	-248.624	130.32	117.009	0.88122	NOT_TF	ALPHA-GALACTOSIDASE/ALPHA-N-ACETYLGALACTOSAMINIDASE	AT5G08370			NA	0	0	-1	0	-1
Prupe.4G041500	ppa003608m	-48.5313	-308.144	512.736	27.6642	37.4445	-167.718	0.793649	NOT_TF	Catechol oxidase / Tyrosinase	no match			NA	-1	-1	-1	-1	-1
Prupe.4G041700	ppa003190m	280.216	-291.207	62.2522	252.253	-206.433	-196.849	0.804033	NOT_TF	Polyphenol oxidase, chloroplastic	n/a			NA	-1	-1	-1	-1	-1
Prupe.4G041900	ppa003171m	-257.192	-137.34	234.542	-202.482	85.1951	439.582	0.696358	NOT_TF	Polyphenol oxidase, chloroplastic	n/a		No MATCH	T0,T1,T2	-1	-1	-1	-1	0
Prupe.4G042600	ppa003626m	-170.127	-167.345	-170.992	480.287	51.1927	-26.483	0.320566	NOT_TF	splicing factor 3B subunit 2 (SF3B2, SAP145, CUS1)	AT4G21660	Up_O2		NA	1	1	1	0	1
Prupe.4G043600	ppa008254m	-116.518	-0.861883	81.6248	-274.792	126.478	239.721	0.818942	NOT_TF	CLATHRIN LIGHT CHAIN	AT2G20760			NA	1	1	1	1	1
Prupe.4G044100	ppa010287m	112.759	123.562	71.6673	-126.14	-115.952	-111.392	0.0109644	NOT_TF	ASPARAGINE SYNTHETASE	AT4G27450	Up_O1		NA	-1	0	1	1	1
Prupe.4G045800	ppa004773m	-91.8598	-16.7657	17.1302	-61.945	247.787	-80.2184	0.723822	NOT_TF	Monothiol glutaredoxin-S17	AT4G04950			NA	NA	NA	NA	NA	NA
Prupe.4G047600	ppa001904m	182.873	54.2035	-61.945	-5.34621	-157.396	-59.45	0.455549	NOT_TF	vesicle-fusing ATPase (NSF)	AT4G04910			NA	NA	NA	NA	NA	NA
Prupe.4G047800	ppa001082m	32.5734	-172.349	-91.9814	-101.564	42.8819	329.792	0.562934	NOT_TF	PpaLOX2.2, Chlorop	AT1G17420			NA	1	1	1	1	1
Prupe.4G048700	ppa003548m	111.945	-44.4323	-226.212	-138.944	213.11	89.0762	0.669814	NOT_TF	translation initiation factor 3 subunit D (EIF3D)	AT4G20980			NA	1	1	0	0	0
Prupe.4G050800	ppa013510m	-173.019	148.461	518.192	-105.375	-135.98	-180.641	0.472574	NOT_TF	Dormancy/auxin associated protein (Auxin_repressed)	AT1G28330			NA	-1	-1	-1	-1	-1
Prupe.4G053400	ppa000807m	-73.7137	-126.14	-87.9597	112.759	69.4758	103.506	0.0176083	NOT_TF	Interferon-induced guanylate-binding protein	AT5G46070	Up_O2		NA	NA	NA	NA	NA	NA
Prupe.4G055200	ppa011260m	-192.164	79.7585	53.4507	-8.10672	53.1617	87.3178	0.687967	NOT_TF	Rab family, other (RAB)	AT5G60860			T0,T1,NA	1	1	0	1	1
Prupe.4G059300	ppa011813m	501.968	183.085	-193.483	-276.911	-181.329	-81.1859	0.447305	NOT_TF	Conserved hypothetical protein (Lin0512_fam) (Lin0512_fam)	AT1G29040			NA	-1	-1	-1	-1	-1
Prupe.4G059600	ppa008267m	68.5445	140.491	138.82	-131.348	-125.715	-118.866	0.0159651	NOT_TF	Fruit bromelain	AT3G49340	Up_O1		NA	NA	NA	NA	NA	NA
Prupe.4G061000	ppa010162m	-187.892	97.3972	88.8501	-30.2896	148.461	-75.7244	0.853764	NOT_TF	14-3-3 PROTEIN	AT2G42590			NA	NA	NA	NA	NA	NA
Prupe.4G066500	ppa011226m	-171.912	135.102	395.376	24.279	-194.609	-135.98	0.544168	NOT_TF	RAS-RELATED PROTEIN RABA1C-RELATED	AT5G45750			NA	1	1	1	1	1
Prupe.4G066900	ppa018961m	-176.475	-91.8598	-15.6353	108.851	118.378	94.8104	0.0944506	NOT_TF	NmrA-like family (NmrA) // Complex I intermediate-associated protein 30 (CIA30) (CIA30) // NAD(P)H-binding (NAD_binding_10)	AT4G18810	Up_O2		NA	1	1	1	1	1
Prupe.4G070400	ppa004693m	177.09	-84.7171	83.0056	-80.4789	9.54588	-132.946	0.496908	NOT_TF	INTEGRIN-LINKED PROTEIN KINASE FAMILY PROTEIN-RELATED	AT4G18950			NA	1	1	1	1	1
Prupe.4G073100	ppa008017m	-56.0743	-52.2245	-101.764	110.146	-101.908	169.115	0.46791	NOT_TF	GUANYL-NUCLEOTIDE EXCHANGE FACTOR	AT4G18060			NA	0	1	1	1	0
Prupe.4G073200	ppa009699m	-180.188	-183.149	-183.149	149.145	242.551	178.932	0.0109644	NOT_TF	Uncharacterized protein	AT1G29530	Up_O2		NA	NA	NA	NA	NA	NA
Prupe.4G074600	ppa001304m	-172.349	-76.5457	8.82579	-102.435	191.391	208.459	0.45721	NOT_TF	PEPTIDASE-C1 DOMAIN-CONTAINING PROTEIN	AT1G29370			NA	-1	-1	-1	-1	0
Prupe.4G074900	ppa012258m	13.9121	331.649	-128.806	-121.049	-70.76	-23.0583	0.606303	NOT_TF	ZETA-COAT PROTEIN	AT1G60970			NA	1	1	1	1	0
Prupe.4G078200	ppa005228m	123.818	81.6248	-144.62	74.8267	-125.563	-72.2118	0.72366	NOT_TF	3-OXOACYL-[ACYL-CARRIER-PROTEIN] SYNTHASE I, CHLOROPLASTIC	AT5G46290			NA	0	1	0	0	-1
Prupe.4G078500	ppa008970m	28.5417	-5.73933	190.026	-80.2184	-60.7124	-52.2245	0.303575	NOT_TF	FLAVIN REDUCTASE-RELATED	AT2G34460			NA	-1	-1	-1	-1	-1
Prupe.4G079000	ppa009642m	-134.325	177.09	-65.1785	-64.815	133.064	-18.6872	0.831225	NOT_TF	urease accessory protein (ureG)	AT2G34470			NA	NA	NA	NA	NA	NA
Prupe.4G079200	ppa012251m	-154.42	215.386	45.9139	-158.799	40.2316	69.4758	0.778195	NOT_TF	60S RIBOSOMAL PROTEIN L18A	AT2G34480			NA	-1	0	-1	-1	-1
Prupe.4G079500	ppa012896m	-171.052	201.074	269.856	-242.939	-76.2863	99.7984	0.60801	NOT_TF	small subunit ribosomal protein S14e (RP-S14e, RPS14)	AT3G52580			NA	-1	-1	-1	-1	-1
Prupe.4G079900	ppa013298m	89.4844	-204.936	179.366	-28.2354	-6.89742	-15.4632	0.79533	NOT_TF	prefoldin beta subunit (pfdB, PFDN6)	AT1G29990			NA	NA	NA	NA	NA	NA
Prupe.4G082600	ppa007462m	-94.8153	-82.9516	10.7304	-144.922	280.662	70.7074	0.615791	NOT_TF	Peroxisomal (S)-2-hydroxy-acid oxidase GLO1	AT3G14420			NA	0	1	1	1	1
Prupe.4G083300	ppa005212m	57.6201	-73.4358	45.3922	-58.6984	20.1654	38.063	0.834868	NOT_TF	Ornithine aminotransferase / Ornithine--oxo-acid transaminase	AT5G46180			NA	0	-1	-1	-1	0
Prupe.4G085000	ppa005492m	-102.435	-70.76	-79.2116	49.2097	182.141	27.9382	0.144065	NOT_TF	CBL-interacting serine/threonine-protein kinase 23	AT1G30270			NA	1	1	1	1	1
Prupe.4G086300	ppa002050m	-365.393	341.133	89.7261	22.111	21.7018	-18.0797	0.87134	NOT_TF	EARLY-RESPONSIVE TO DEHYDRATION STRESS PROTEIN (ERD4)	AT1G30360			NA	1	0	1	-1	1
Prupe.4G089300	ppa010404m	-143.932	-187.158	-72.8935	123.091	114.167	176.114	0.0318355	NOT_TF	GLYCOLIPID TRANSFER PROTEIN-RELATED	AT2G34690	Up_O2		NA	1	1	1	1	1
Prupe.4G089700	ppa001709m	-49.1003	303.689	169.115	-154.42	-146.953	-148.814	0.205801	NOT_TF	SIT4 PHOSPHATASE-ASSOCIATED FAMILY PROTEIN	AT1G30470			NA	NA	NA	NA	NA	NA
Prupe.4G091100	ppa006821m	-40.1428	428.519	-196.849	-98.4924	-8.4016	-78.5613	0.702025	NOT_TF	OBG-LIKE ATPASE 1	AT1G30580			NA,NA,T2	NA	NA	NA	NA	NA
Prupe.4G091700	ppa005890m	220.333	-65.9606	-72.3493	-18.6243	-90.4728	-6.28251	0.703594	NOT_TF	Histidinol dehydrogenase, chloroplastic	AT5G63890			NA	0	0	0	0	0
Prupe.4G096400	ppa003798m	125.072	-64.0662	259.057	72.1264	-248.731	-178.793	0.440993	NOT_TF	BERBERINE BRIDGE ENZYME-RELATED	AT2G34790			NA	1	1	1	1	0
Prupe.4G096700	ppa004127m	121.773	-365.393	-370.159	172.464	81.3873	367.737	0.303575	NOT_TF	Tetrahydroberberine oxidase / THB oxidase	AT1G30760			NA	1	1	1	1	1
Prupe.4G098300	ppa006568m	-109.084	-27.3082	26.8702	185.177	61.055	-150.769	0.704955	NOT_TF	Uncharacterized protein	AT4G20840			NA	-1	-1	-1	-1	-1
Prupe.4G101600	ppa010183m	-26.6912	240.29	-29.5774	-278.968	-93.7459	193.594	0.676317	NOT_TF	large subunit ribosomal protein L8e (RP-L8e, RPL8)	AT4G36130			NA	NA	NA	NA	NA	NA
Prupe.4G101800	ppa009423m	233.152	34.1786	-12.7849	87.2003	-207.391	-218.761	0.45721	NOT_TF	Coatomer subunit epsilon-1	AT1G30630			NA	1	1	1	1	0
Prupe.4G105000	ppa012630m	239.721	-20.3871	-159.422	-20.6828	-14.6723	-41.2317	0.782513	NOT_TF	Acyl-coenzyme A thioesterase 13	AT1G04290			NA	NA	NA	NA	NA	NA
Prupe.4G106400	ppa001419m	-8.7889	95.5928	154.823	-93.4038	-72.6508	-68.3293	0.158487	NOT_TF	PROTEIN SEY1 HOMOLOG	AT5G45160			NA	NA	NA	NA	NA	NA
Prupe.4G107100	ppa011694m	100.588	-98.7994	-105.161	180.216	-62.2964	-67.8751	0.756541	NOT_TF	Ras-related protein RABF2b	AT4G19640			NA	1	1	1	0	0
Prupe.4G108800	ppa011167m	-84.7171	-180.641	-61.1633	70.7074	204.131	52.284	0.130351	NOT_TF	SNARE PROTEINS	AT1G04750			NA	NA	NA	NA	NA	NA
Prupe.4G110600	ppa007303m	53.4507	122.5	91.881	-106.973	-92.1386	-90.0036	0.0190151	NOT_TF	Phosphatase IMPL1, chloroplastic	AT1G31190	Up_O1		NA	1	1	1	1	0
Prupe.4G111700	ppa008612m	-163.991	-49.9366	-208.044	113.857	158.143	160.286	0.0476031	NOT_TF	GLUTATHIONE S-TRANSFERASE OMEGA-LIKE 1-RELATED	AT4G19880	Up_O2		NA	NA	NA	NA	NA	NA
Prupe.4G112400	ppa010778m	-114.152	-47.0325	60.2902	-176.168	242.139	92.2965	0.704464	NOT_TF	Proteasome subunit alpha type-5	AT3G14290			T0,T1,T2	1	1	1	1	0
Prupe.4G112500	ppa010805m	-123.111	-4.3272	79.7585	-115.083	329.792	-162.364	0.834556	NOT_TF	Proteasome subunit alpha type-2-B	AT1G79210			NA	0	1	1	1	1
Prupe.4G112700	ppa012788m	-103.545	-72.0015	-80.4789	-55.4058	100.637	254.266	0.337973	NOT_TF	glycine cleavage system H protein (gcvH, GCSH)	AT2G35120			NA	NA	NA	NA	NA	NA
Prupe.4G113900	ppa009324m	15.8962	29.3783	113.493	-66.2165	-40.2626	-27.0065	0.186364	NOT_TF	2,4-dienoyl-CoA reductase (NADPH) / 4-enoyl-CoA reductase (NADPH)	AT3G12800			NA	0	1	1	1	1
Prupe.4G114600	ppa000294m	29.6712	-28.5078	-76.2863	42.1803	-204.676	220.227	0.792081	NOT_TF	Serine/threonine-protein kinase EDR1	AT2G35050			NA	1	1	1	1	0
Prupe.4G118100	ppa010411m	-65.1785	-73.5641	126.478	-148.995	-73.8644	280.216	0.846862	NOT_TF	20S proteasome subunit alpha 3 (PSMA4)	AT3G22110			T0,T1,T2	1	1	1	1	0
Prupe.4G120500	ppa010094m	-220.36	7.40628	-14.7626	57.9658	171.319	64.132	0.322338	NOT_TF	small subunit ribosomal protein S4e (RP-S4e, RPS4)	AT5G58420			NA	NA	NA	NA	NA	NA
Prupe.4G123500	ppa002621m	-102.026	-282.056	31.9045	65.2504	293.426	2.37726	0.390103	NOT_TF	CTP SYNTHASE	AT1G30820			NA	1	1	1	1	1
Prupe.4G124500	ppa006334m	28.559	290.485	119.705	-163.603	-156.889	-161.496	0.108872	NOT_TF	Isocitrate dehydrogenase [NADP]	AT1G54340	Up_O1		NA	0	0	0	-1	0
Prupe.4G126000	ppa006400m	451.289	-417.176	-59.5918	131.758	13.5973	-157.608	0.881475	NOT_TF	METACASPASE-4-RELATED	AT1G79340			NA	1	1	1	1	0
Prupe.4G127500	ppa008423m	39.4434	6.83018	-278.968	-56.8338	160.889	120.164	0.544168	NOT_TF	Malate dehydrogenase, cytoplasmic	AT5G43330			NA	NA	NA	NA	NA	NA
Prupe.4G128100	ppa004155m,ppa004760m	-43.9072	278.725	-131.614	25.9786	-10.2572	-154.42	0.723822	NOT_TF	Succinate-semialdehyde dehydrogenase, mitochondrial	AT1G79440			NA	NA	NA	NA	NA	NA
Prupe.4G129200	ppa004597m	-94.7709	123.818	350.626	-56.8896	-301.523	62.2522	0.522246	NOT_TF	IMP dehydrogenase / Inosinic acid dehydrogenase	AT1G16350			NA	0	-1	-1	-1	-1
Prupe.4G129800	ppa009492m	54.4903	226.82	-30.6683	-105.161	-102.435	-73.6742	0.296917	NOT_TF	3-deoxy-8-phosphooctulonate synthase / Phospho-2-keto-3-deoxyoctonate aldolase	AT1G79500			NA	-1	-1	-1	-1	-1
Prupe.4G131700	ppa006087m	-287.422	42.1803	203.093	15.8087	-20.8564	145.964	0.780066	NOT_TF	GLYCERALDEHYDE-3-PHOSPHATE DEHYDROGENASE GAPCP1, CHLOROPLASTIC-RELATED	AT1G16300			NA	1	1	1	1	1
Prupe.4G132600	ppa009325m	-23.7016	0.939325	188.19	-60.4347	-30.2896	-21.566	0.51808	NOT_TF	2,4-dienoyl-CoA reductase (NADPH) / 4-enoyl-CoA reductase (NADPH)	AT3G12800	Up_O1		NA	NA	NA	NA	NA	NA
Prupe.4G133800	ppa005031m	-98.1461	329.792	-29.8567	-29.6611	-113.16	-62.1303	0.60973	NOT_TF	PHOSPHOGLYCERATE KINASE 1, CHLOROPLASTIC-RELATED	AT1G56190			T0,T1,T2	-1	-1	-1	-1	-1
Prupe.4G133900	ppa005669m	-17.198	130.32	-292.611	-135.25	246.715	86.8048	0.669497	NOT_TF	Phosphoglycerate kinase, cytosolic	AT1G79550			NA	0	0	0	0	0
Prupe.4G134300	ppa007180m	-143.056	-68.9374	19.6123	-211.545	-85.9924	688.637	0.695196	NOT_TF	Thiosulfate/3-mercaptopyruvate sulfurtransferase 1, mitochondrial	AT1G79230			NA	NA	NA	NA	NA	NA
Prupe.4G138700	ppa001368m	74.6201	239.528	205.319	-189.299	-182.485	-188.525	0.0313052	NOT_TF	Elongation factor 2	AT1G56070	Up_O1		T0,T1,T2	NA	NA	NA	NA	NA
Prupe.4G138900	ppa001367m	-175.265	196.739	233.823	-282.004	-18.0797	130.104	0.661797	NOT_TF	Elongation factor 2	AT1G56070			NA	0	0	1	1	0
Prupe.4G150100	ppa002804m	-92.6774	-124.288	-203.246	331.649	-239.681	341.133	0.493074	NOT_TF	9-CIS-EPOXYCAROTENOID DIOXYGENASE NCED3, CHLOROPLASTIC-RELATED	AT3G14440			NA	1	1	1	1	1
Prupe.4G154400	ppa007086m	140.983	-42.1814	-131.348	-17.9893	17.2912	30.4094	0.818942	NOT_TF	Ribokinase	AT1G17160			NA	1	1	1	1	1
Prupe.4G154500	ppa003076m	57.1788	64.41	12.7451	35.1674	-107.621	-111.236	0.331322	NOT_TF	Asparagine--tRNA ligase, cytoplasmic 1	AT5G56680			NA	NA	NA	NA	NA	NA
Prupe.4G157600	ppa010388m	-120.942	-97.0108	-106.622	79.4084	100.099	163.95	0.0209121	NOT_TF	PROTEIN TRICHOME BIREFRINGENCE-LIKE 41	AT3G14850	Up_O2		NA	NA	NA	NA	NA	NA
Prupe.4G159900	ppa006962m	195.798	70.9221	8.13827	172.18	-470.616	-44.4826	0.601748	NOT_TF	Gamma-glutamyl hydrolase / Pteroyl-poly-alpha-glutamate hydrolase	AT1G78680			NA	0	0	0	0	0
Prupe.4G160100	ppa013589m	-9.74764	271.178	-151.324	-143.429	-25.3401	74.1947	0.754758	NOT_TF	UBIQUITIN DOMAIN CONTAINING 1 PROTEIN-RELATED	AT1G53400			NA	0	0	1	0	0
Prupe.4G164900	ppa003073m	240.29	-182.485	-195.482	91.881	-34.7075	29.3783	0.750518	NOT_TF	Uncharacterized protein	AT3G14920			NA	1	1	0	1	-1
Prupe.4G165300	ppa012057m	94.1753	24.0555	47.8478	-73.7137	-49.9366	-38.5391	0.0761269	NOT_TF	Protein LIGHT-DEPENDENT SHORT HYPOCOTYLS 10	AT2G42610	Up_O1		NA	1	1	-1	-1	-1
Prupe.4G166400	ppa000910m	66.1914	76.2797	109.508	-370.159	104.64	26.5899	0.585483	NOT_TF	phosphoenolpyruvate carboxylase (ppc)	AT1G53310			T0,T1,T2	NA	NA	NA	NA	NA
Prupe.4G167300	ppa012813m	-166.223	-81.1859	-6.28251	-79.7273	107.512	308.621	0.453933	NOT_TF	Ubiquitin-conjugating enzyme E2 35	AT1G78870			T0,NA,NA	1	1	1	1	1
Prupe.4G167800	ppa005820m	-29.8567	282.988	-32.3866	-59.9927	-178.09	15.6116	0.545389	NOT_TF	4-methyl-5(b-hydroxyethyl)-thiazole monophosphate biosynthesis (thiJ)	AT1G53280			NA	-1	-1	-1	-1	-1
Prupe.4G168200	ppa006643m	-173.854	105.387	-34.7075	40.9811	263.91	-201.906	0.771784	NOT_TF	Uncharacterized protein At3g15000, mitochondrial	AT3G15000			NA	NA	NA	NA	NA	NA
Prupe.4G170100	ppa005857m	-62.1303	-126.026	-81.1859	218	101.412	-76.1909	0.367878	NOT_TF	UBP1-ASSOCIATED PROTEIN 2C	AT3G15010			NA	NA	NA	NA	NA	NA
Prupe.4G170500	ppa008270m	-118.866	-160.699	-101.564	169.115	308.621	-119.872	0.372402	NOT_TF	malate dehydrogenase (MDH2)	AT1G53240			T0,T1,T2	0	1	0	0	-1
Prupe.4G171400	ppa004833m	60.2902	20.9809	208.459	-73.8644	-93.779	-129.86	0.157397	NOT_TF	EF-HAND CALCIUM-BINDING DOMAIN CONTAINING PROTEIN	AT1G53210			NA	NA	NA	NA	NA	NA
Prupe.4G172100	ppa005219m	24.4109	115.455	-149.898	-160.699	65.0701	118.681	0.861986	NOT_TF	Homogentisate 1,2-dioxygenase / Homogentisicase	AT5G54080			NA	1	1	1	1	1
Prupe.4G172300	ppa011278m	82.7896	-24.8458	24.3755	-129.86	-153.412	201.074	0.763641	NOT_TF	Ras-related protein RABA1f	AT5G60860			NA	-1	-1	0	-1	0
Prupe.4G172600	ppa012690m	302.02	133.213	-104.337	-258.425	24.0077	-120.942	0.455549	NOT_TF	28 kDa heat- and acid-stable phosphoprotein	AT5G46020			NA	-1	-1	-1	-1	-1
Prupe.4G173000	ppa007519m	97.5808	60.7175	-14.6029	-67.8751	-26.6912	-43.694	0.228748	NOT_TF	2-hexadecenal reductase / 2-alkenal reductase	AT3G15090			NA	1	1	1	1	1
Prupe.4G174100	ppa012670m	64.41	-127.574	514.783	-77.8002	-291.207	12.553	0.538624	NOT_TF	replication factor A1 (RFA1, RPA1, rpa)	AT2G33845			NA	1	1	1	1	0
Prupe.4G175900	ppa006266m	131.36	-171.323	72.2781	28.3495	-15.6353	-92.6774	0.785961	NOT_TF	26S proteasome non-ATPase regulatory subunit 5 (PSMD5)	AT3G15180			NA	1	1	1	1	1
Prupe.4G176700	ppa002247m	-78.1939	-30.4899	-39.7769	-13.5854	135.102	42.1803	0.300995	NOT_TF	Serine/threonine-protein kinase svkA	AT3G15220			NA	-1	0	0	0	0
Prupe.4G177100	ppa009672m	104.07	-50.7715	68.5445	-220.36	-20.1931	125.072	0.683496	NOT_TF	PROTEIN PHOSPHATASE 2C 39-RELATED	AT3G15260			NA	1	1	1	1	1
Prupe.4G177500	ppa009256m	-65.037	28.1704	-79.8115	111.104	-19.7097	30.6716	0.462913	NOT_TF	3-hydroxybutyryl-CoA dehydrogenase	AT3G15290			NA	1	1	1	1	0
Prupe.4G180000	ppa004202m	-95.1621	-108.927	-123.183	148.461	-207.773	426.725	0.544168	NOT_TF	Probable bifunctional methylthioribulose-1-phosphate dehydratase/enolase-phosphatase E1 1	AT5G53850			NA	NA	NA	NA	NA	NA
Prupe.4G183000	ppa009246m	142.001	-176.168	426.164	-138.727	-176.013	-72.6508	0.490218	NOT_TF	3-deoxy-manno-octulosonate cytidylyltransferase / CMP-KDO synthetase	AT1G53000			NA	0	0	0	-1	1
Prupe.4G183200	ppa011915m	-135.802	-74.9798	-31.7502	34.1786	102.641	131.758	0.105344	NOT_TF	THIOREDOXIN M4, CHLOROPLASTIC	AT3G15360			NA	NA	NA	NA	NA	NA
Prupe.4G189700	ppa004879m	0.110483	-14.4306	-88.6564	-103.088	196.474	23.2978	0.661797	NOT_TF	Probable ADP-ribosylation factor GTPase-activating protein AGD5	AT5G54310			NA	NA	NA	NA	NA	NA
Prupe.4G192200	ppa001521m	107.839	79.9208	-61.3021	115.175	-167.179	-145.278	0.607461	NOT_TF	ubiquitin carboxyl-terminal hydrolase 5/13 [EC:3.4.19.12] (USP5_13, UBP14)	AT3G20630			NA	NA	NA	NA	NA	NA
Prupe.4G192600	ppa010002m	230.468	-163.991	21.9718	-115.744	-68.7531	83.2979	0.754758	NOT_TF	Uncharacterized protein	AT4G27320			NA	1	1	1	1	1
Prupe.4G196500	ppa011617m	-67.6955	156.984	-204.936	216.13	-17.6038	-117.532	0.765497	NOT_TF	NAD(P)H dehydrogenase (quinone) (wrbA)	AT4G27270		MATCH_no change	NA	0	0	1	1	1
Prupe.4G204700	ppa012038m	-25.7608	137.096	71.2115	-134.59	-49.1845	31.6425	0.443844	NOT_TF	Trafficking protein particle complex subunit 3	AT5G54750			NA	0	0	-1	-1	0
Prupe.4G205700	ppa007655m	-58.5671	27.5933	404.511	-208.109	-112.708	16.1774	0.497433	NOT_TF	Acryloyl-CoA reductase (NADH)	AT1G50940			NA	0	0	0	0	0
Prupe.4G207800	ppa006795m	-19.4666	-202.482	275.691	-24.539	8.99962	20.2432	0.856629	NOT_TF	Glucose-6-phosphate/phosphate translocator 1, chloroplastic	AT5G54800			NA	NA	NA	NA	NA	NA
Prupe.4G208600	ppa008302m	8.99962	-71.3447	-79.7273	271.178	-133.073	-64.6419	0.731279	NOT_TF	LIPOCALIN	AT3G47860			NA	-1	-1	-1	-1	-1
Prupe.4G211700	ppa006577m	-77.6146	51.1927	-282.056	140.718	107.282	51.7598	0.347581	NOT_TF	POLYADENYLATE-BINDING PROTEIN RBP45B-RELATED	AT4G27000			NA	NA	NA	NA	NA	NA
Prupe.4G212700	ppa011503m	-68.7531	-66.4017	-215.934	-36.9591	-36.9591	486.972	0.508935	NOT_TF	ubiquitin thioesterase OTU1 (OTU1, YOD1)	AT1G50670			NA	NA	NA	NA	NA	NA
Prupe.4G213500	ppa012000m	260.005	-192.164	-154.684	11.1289	28.559	19.9736	0.793649	NOT_TF	Ribonuclease UK114	AT3G20390			NA	NA	NA	NA	NA	NA
Prupe.4G217200	ppa003384m	67.3113	12.7451	-112.708	95.5225	-172.794	78.3382	0.856629	NOT_TF	glutamine amidotransferase / cyclase (HIS7)	AT4G26900			NA	NA	NA	NA	NA	NA
Prupe.4G217700	ppa004375m	47.4791	33.0419	171.805	-97.5199	-79.1043	-74.2148	0.123049	NOT_TF	Phytepsin	AT1G11910	Up_O1		NA	1	0	1	0	0
Prupe.4G221100	ppa005278m	-64.2094	-14.7298	-113.495	104.07	78.0907	2.34803	0.184271	NOT_TF	adenylyltransferase and sulfurtransferase (MOCS3, UBA4, moeB)	AT5G55130			NA	1	0	0	0	0
Prupe.4G223500	ppa005914m	87.2336	68.6523	-18.0797	52.5229	-94.7709	-154.891	0.455549	NOT_TF	65-kDa microtubule-associated protein 1	AT5G55230			NA	-1	-1	-1	-1	-1
Prupe.4G224800	ppa010128m,ppa010858m	-276.08	4.25528	-189.299	232.657	83.5436	216.519	0.144065	NOT_TF	syntaxin of plants SYP5 (SYP5)	AT1G16240			NA	0	0	0	-1	0
Prupe.4G225000	ppa006258m	250.08	-59.8281	-135.414	83.7598	-13.9119	-199.377	0.772754	NOT_TF	Tubulin gamma-2 chain	AT5G55280			T0,T1,NA	1	1	0	1	0
Prupe.4G239400	ppa006784m	-148.814	289.872	83.7598	-152.534	46.7331	-100.706	0.60801	NOT_TF	Serine O-acetyltransferase	AT3G13110			NA	NA	NA	NA	NA	NA
Prupe.4G243800	ppa010545m	149.145	-3.24855	218	-135.062	-130.508	-125.827	0.119024	NOT_TF	ADP-ribose diphosphatase / ADPR-PPase // NAD(+) diphosphatase / NADP pyrophosphatase	AT4G25434	Up_O1		NA	-1	0	0	0	0
Prupe.4G244100	ppa006726m	-176.013	-177.023	-181.329	278.725	239.528	24.6182	0.083942	NOT_TF	FASCICLIN-LIKE ARABINOGALACTAN PROTEIN 1	AT5G55730	Up_O2		NA	0	1	0	1	-1
Prupe.4G250500	ppa001879m	-133.826	-111.738	66.1914	-142.87	13.9121	426.164	0.643407	NOT_TF	Assimilatory sulfite reductase (ferredoxin) / Sulfite reductase (ferredoxin)	AT5G04590			T0,T1,T2	1	1	1	1	1
Prupe.4G253700	ppa008618m	-188.203	-117.532	-7.75216	-136.979	480.287	28.1704	0.562934	NOT_TF	Cinnamoyl-CoA reductase 1	AT1G51410			T0,T1,T2	1	1	1	1	1
Prupe.4G261900	ppa006839m	-164.411	-159.422	-161.496	126.478	235.563	144.715	0.0164289	NOT_TF	Polygalacturonase (PpPG21)	AT3G59850	Up_O2		NA	1	1	1	1	1
Prupe.4G262200	ppa006857m	-394.69	-528.113	-528.113	601.142	501.968	512.736	0.00933321	NOT_TF	Polygalacturonase (PpPG22)	AT3G59850	Up_O2	MATCH_O2 (2 spots)	NA	1	1	1	1	1
Prupe.4G272000	ppa008005m	25.9786	-41.0082	-54.6195	122.5	69.3003	-171.323	0.798933	NOT_TF	3'(2'), 5'-bisphosphate nucleotidase / inositol polyphosphate 1-phosphatase (SAL)	AT5G63980			NA	0	0	0	0	0
Prupe.4G272100	ppa005120m	-44.7161	-113.16	-133.247	-123.385	140.288	303.689	0.455549	NOT_TF	2-oxoisovalerate dehydrogenase E1 component alpha subunit (BCKDHA, bkdA1)	AT5G09300			NA	1	1	1	1	1
Prupe.4G274300	ppa011237m	31.7682	-21.5153	-172.349	68.6523	8.13827	81.3873	0.447766	NOT_TF	charged multivesicular body protein 6 (CHMP6, VPS20)	AT5G09260			NA	1	1	1	1	1
Prupe.4G277200	ppa005822m	137.504	-22.2452	95.8324	-93.9307	-73.7137	-70.345	0.17657	NOT_TF	REGULATOR OF CHROMOSOME CONDENSATION	AT5G63860			NA	1	1	1	1	0
Prupe.4G277600	ppa000822m	14.728	-240.934	-2.60113	178.932	74.2863	-56.0743	0.527106	NOT_TF	Auxilin-related protein 2	AT4G12770			NA	1	1	1	1	1
Prupe.4G277800	ppa001032m	-63.134	-36.9591	131.36	156.587	-216.821	28.3495	0.843686	NOT_TF	Glucan 1,3-alpha-glucosidase / Exo-1,3-alpha-glucanase	AT5G63840			NA	1	1	1	1	0
Prupe.4G278500	ppa001345m	87.5158	-88.3614	31.4378	146.595	-101.333	-140.487	0.778195	NOT_TF	BETA-GALACTOSIDASE 10 (BGAL10)	AT5G63810			NA	1	1	0	1	-1
Prupe.4G286400	ppa012862m	-68.4599	-176.475	-242.939	312.83	160.709	-32.6645	0.21657	NOT_TF	small subunit ribosomal protein S13e (RP-S13e, RPS13)	AT4G00100			NA,NA,T2	-1	-1	-1	-1	-1
Prupe.4G287000	ppa004434m	386.894	-271.361	158.143	-69.4506	-165.322	-22.8783	0.63757	NOT_TF	PYRUVATE KINASE-RELATED	AT5G08570			NA	NA	NA	NA	NA	NA
Prupe.4G288400	ppa003336m	-97.7726	-100.883	-145.933	173.109	135.284	27.8427	0.0704317	NOT_TF	Protein SUPPRESSOR OF GENE SILENCING 3	AT5G23570	Up_O2		NA	NA	NA	NA	NA	NA
Prupe.5G003400	ppa002571m	88.5028	-276.911	-226.554	127.069	118.681	124.033	0.299064	NOT_TF	PYROPHOSPHATE--FRUCTOSE 6-PHOSPHATE 1-PHOSPHOTRANSFERASE SUBUNIT ALPHA 1-RELATED	AT1G20950			NA,T1,T2	-1	0	0	0	0
Prupe.5G005100	ppa011177m	210.036	66.0417	32.1152	55.2009	-101.025	-371.837	0.413782	NOT_TF	ELONGATION FACTOR 1-BETA 1-RELATED	AT5G12110			NA	-1	-1	-1	-1	-1
Prupe.5G006300	ppa001932m,ppa001934m	-72.0015	156.587	65.0701	-221.071	-30.7974	130.625	0.6758	NOT_TF	Monosaccharide-sensing protein 2	AT4G35300			NA	1	1	1	1	1
Prupe.5G006500	ppa013303m	-124.828	-220.174	-178.713	354.657	183.085	-35.5247	0.190663	NOT_TF	V-type H+-transporting ATPase subunit F (ATPeV1F, ATP6S14)	AT4G02620			NA	NA	NA	NA	NA	NA
Prupe.5G006800	ppa012502m	86.0078	-74.7371	-34.0059	43.4599	21.9718	-65.5508	0.853038	NOT_TF	Outer envelope pore protein 21, chloroplastic	AT1G76405			NA	-1	-1	-1	-1	-1
Prupe.5G006900	ppa002999m	-21.2424	-232.754	-62.4928	316.286	-112.218	67.3113	0.508935	NOT_TF	oligosaccharyltransferase complex subunit alpha (ribophorin I) (OST1, RPN1)	AT1G76400			NA	NA	NA	NA	NA	NA
Prupe.5G007500	ppa001051m	164.408	-28.4035	110.221	-106.045	-90.7677	-88.6564	0.17657	NOT_TF	Bifunctional aspartokinase/homoserine dehydrogenase 1, chloroplastic	AT1G31230			NA	NA	NA	NA	NA	NA
Prupe.5G008700	ppa012034m	-118.674	-69.2268	-47.9394	124.268	97.3972	33.5571	0.0745158	NOT_TF	Predicted membrane protein, contains type II SA sequence	AT1G42480	Up_O2		NA	NA	NA	NA	NA	NA
Prupe.5G009300	ppa000751m	-3.87152	-193.514	83.5436	-187.892	111.752	204.778	0.731279	NOT_TF	Uncharacterized calcium-binding protein C800.10c	AT1G20760			NA	NA	NA	NA	NA	NA
Prupe.5G011300	ppa004776m	-119.872	-79.7273	21.034	-148.814	207.748	165.207	0.583723	NOT_TF	Catalase peroxidase (PpCAT1)	AT4G35090			NA	NA	NA	NA	NA	NA
Prupe.5G011400	ppa004763m	15.6116	154.823	299.801	-191.576	-109.97	-172.349	0.127737	NOT_TF	Catalase isozyme 1 (PpCAT2)	AT4G35090			T0,T1,NA	NA	NA	NA	NA	NA
Prupe.5G015300	ppa006668m,ppa006687m	-136.668	-118.674	-127.574	254.266	137.096	-13.5854	0.159103	NOT_TF	PECTINACETYLESTERASE FAMILY PROTEIN	AT4G19420			NA	NA	NA	NA	NA	NA
Prupe.5G015500	ppa006718m	-128.273	-202.853	244.003	-143.056	297.372	-8.7889	0.777896	NOT_TF	Protein notum homolog	AT4G19420			NA	NA	NA	NA	NA	NA
Prupe.5G018200	ppa005625m	110.736	379.785	-348.435	-81.4863	68.8515	-187.441	0.750518	NOT_TF	Methanol O-anthraniloyltransferase	AT5G17540			NA	1	1	1	1	1
Prupe.5G018900	ppa000927m	135.284	-101.025	-13.1393	-24.1425	2.37726	3.5889	0.835458	NOT_TF	Alpha-glucosidase 2	AT3G23640			NA	NA	NA	NA	NA	NA
Prupe.5G021100	ppa003130m	-150.465	165.544	24.4109	-374.95	221.293	158.628	0.874685	NOT_TF	METHYLTRANSFERASE PMT21-RELATED	AT4G19120			NA	1	1	1	1	1
Prupe.5G022600	ppa003819m	-48.006	-46.7435	-101.908	379.785	-145.416	-105.541	0.708788	NOT_TF	GLUCOSYL/GLUCURONOSYL TRANSFERASES	AT2G36780			NA	1	0	1	1	1
Prupe.5G026300	ppa004466m	166.919	66.9048	-122.83	125.072	-192.384	-134.056	0.661797	NOT_TF	Phosphomevalonate kinase	AT1G31910			NA	-1	0	0	0	0
Prupe.5G027300	ppa011146m	-177.685	43.1199	480.287	-348.435	63.5367	62.0564	0.661797	NOT_TF	Eukaryotic translation initiation factor 3 subunit J	AT1G66070			NA	NA	NA	NA	NA	NA
Prupe.5G029300	ppa007851m	58.9253	153.503	-24.8458	-238.634	-157.608	216.13	0.661394	NOT_TF	PLASTID-LIPID-ASSOCIATED PROTEIN 3, CHLOROPLASTIC-RELATED	AT2G35490			NA	NA	NA	NA	NA	NA
Prupe.5G029900	ppa011424m	-134.59	156.83	282.988	-221.848	-189.043	162.3	0.599327	NOT_TF	n/a	AT4G17720			NA	1	1	1	0	0
Prupe.5G031200	ppa009762m	-50.1576	-208.367	-180.93	512.736	16.4197	-143.932	0.520618	NOT_TF	Signal recognition particle receptor subunit beta	AT5G05670			NA	0	0	1	1	1
Prupe.5G035300	ppa006556m	21.7018	25.2459	73.7217	67.3113	-96.477	-140.57	0.486225	NOT_TF	ADP-ribosylation factor GTPase-activating protein 2/3 (ARFGAP2_3)	AT4G17890			NA	NA	NA	NA	NA	NA
Prupe.5G038300	ppa005898m	24.0555	-68.7531	156.587	-63.3011	102.816	-157.18	0.668994	NOT_TF	Acetylornithine deacetylase / N-acetylornithinase	AT4G17830			NA	NA	NA	NA	NA	NA
Prupe.5G044200	ppa009704m,ppa009718m	160.889	-192.754	-190.807	125.76	179.366	-182.207	0.686665	NOT_TF	Tobamovirus multiplication protein 2A	AT1G32400			NA	NA	NA	NA	NA	NA
Prupe.5G047600	ppa010350m	33.2249	117.324	107.282	-103.309	-87.8066	-84.7893	0.0378726	NOT_TF	Sugar-terminal-phosphatase / Xylitol-5-phosphatase	AT2G38740	Up_O1		NA	0	1	1	1	0
Prupe.5G048900	ppa012101m	-272.903	124.599	28.8605	46.7331	51.8949	90.6735	0.648776	NOT_TF	PLANT INVERTASE/PECTIN METHYLESTERASE INHIBITOR DOMAIN-CONTAINING PROTEIN	AT5G46940			NA	-1	-1	-1	-1	0
Prupe.5G052800	ppa013350m,ppa013989m	-85.6206	306.624	5.60037	-116.518	-75.7244	-34.0059	0.544768	NOT_TF	large subunit ribosomal protein L37Ae (RP-L37Ae, RPL37A)	AT3G10950			NA	NA	NA	NA	NA	NA
Prupe.5G054500	ppa006108m	-262.481	-54.6195	239.721	61.055	114.22	-14.4306	0.743949	NOT_TF	SERINE/THREONINE KINASE	AT4G33950			NA	1	1	1	1	1
Prupe.5G056900	ppa006458m	79.9208	33.8706	215.933	-123.593	-113.495	-107.968	0.104157	NOT_TF	Glutamate dehydrogenase 2	AT5G07440	Up_O1		NA	NA	NA	NA	NA	NA
Prupe.5G057800	ppa009129m	-120.576	-16.086	306.624	-179.676	-11.8952	115.175	0.742262	NOT_TF	ATP-DEPENDENT CLP PROTEASE PROTEOLYTIC SUBUNIT-RELATED PROTEIN 4, CHLOROPLASTIC	AT4G17040			NA	1	1	1	1	0
Prupe.5G058100	ppa003729m	24.6182	1.62937	-90.7677	250.878	-123.111	-134.59	0.849762	NOT_TF	T-complex protein 1 subunit alpha	AT3G20050			NA	NA	NA	NA	NA	NA
Prupe.5G060000	ppa011633m	114.701	44.8444	-224.763	367.737	-284.36	-101.576	0.870036	NOT_TF	RAS-RELATED PROTEIN RABD2B-RELATED	AT4G17530			T0,T1,NA	1	1	1	1	1
Prupe.5G060200	ppa007665m	-97.3981	-39.7769	-85.9924	-253.999	413.824	79.9208	0.661797	NOT_TF	Uncharacterized protein	AT4G16830			NA	NA	NA	NA	NA	NA
Prupe.5G060300	ppa013028m	-47.0325	250.878	137.504	-130.508	-123.593	-117.084	0.220542	NOT_TF	RMLC-LIKE CUPINS SUPERFAMILY PROTEIN	AT4G10300			NA	NA	NA	NA	NA	NA
Prupe.5G061500	ppa010780m	83.2979	-79.3437	337.75	37.1932	-191.576	-224.763	0.447766	NOT_TF	ubiquitin carboxyl-terminal hydrolase L3 [EC:3.4.19.12] (UCHL3, YUH1)	AT4G17510			NA	-1	-1	0	-1	0
Prupe.5G065100	ppa002510m	-68.9858	-120.735	-67.6955	303.689	117.324	-234.182	0.62934	NOT_TF	Acyl-CoA oxidase / PpACX1	AT4G16760			NA	1	1	1	0	0
Prupe.5G068700	ppa012871m	88.9692	-226.212	-20.1931	-140.289	61.2628	251.902	0.670573	NOT_TF	Sulfate adenylyltransferase (ADP) / ADP-sulfurylase	AT4G16566			NA	1	1	1	1	0
Prupe.5G075500	ppa006960m	-179.676	69.4758	457.74	-101.333	-77.6146	-64.2094	0.599327	NOT_TF	TRANSALDOLASE-LIKE PROTEIN	AT1G12230			NA	1	1	1	1	1
Prupe.5G076300	ppa004795m	34.1719	100.588	80.7341	-87.4557	-66.9577	-63.1857	0.0339352	NOT_TF	HEMOGLOBINASE FAMILY MEMBER	AT1G62710	Up_O1		NA	1	1	1	1	0
Prupe.5G076500	ppa003460m	-204.676	262.507	-100.706	-32.3866	81.4378	53.1617	0.79533	NOT_TF	stress-induced-phosphoprotein 1 (STIP1)	AT1G62740			NA	NA	NA	NA	NA	NA
Prupe.5G077400	ppa006175m	-154.357	8.82579	159.063	60.7175	-192.754	144.948	0.88367	NOT_TF	suppressor of tumorigenicity protein 13 (ST13)	AT4G22670			NA	-1	-1	-1	-1	-1
Prupe.5G078900	ppa003650m	123.562	-62.4928	283.785	-128.806	-120.576	-115.633	0.287145	NOT_TF	AMINE OXIDASE-RELATED	AT4G12290	Up_O1		NA	1	1	1	1	0
Prupe.5G079200	ppa006430m	156.587	179.092	-52.4473	-122.108	-112.408	-106.973	0.206535	NOT_TF	ACID CLUSTER PROTEIN 33	AT4G12230	Up_O1		NA	1	1	1	1	1
Prupe.5G079300	ppa019592m	-61.2203	-123.385	116.224	-10.7822	40.9811	73.9401	0.669497	NOT_TF	CALCIUM-BINDING PROTEIN CML14-RELATED	AT1G12310			NA	NA	NA	NA	NA	NA
Prupe.5G081300	ppa009510m	-39.2432	-242.876	23.9659	247.787	54.4903	-72.8935	0.527106	NOT_TF	ATP-dependent Clp protease proteolytic subunit-related protein 2, chloroplastic	AT1G12410			NA	1	1	1	1	1
Prupe.5G086700	ppa007738m	-50.303	512.736	-374.95	-143.932	239.721	-195.482	0.831288	NOT_TF	leucoanthocyanidin dioxygenase (E1.14.11.19)	AT4G22880			NA	1	1	0	1	1
Prupe.5G088400	ppa009264m	-108.172	251.063	-17.4386	-195.482	-18.6872	124.268	0.750518	NOT_TF	dTDP-4-dehydrorhamnose reductase / dTDP-6-deoxy-L-mannose dehydrogenase	AT1G63000			NA	1	1	1	1	0
Prupe.5G088900	ppa005266m	102.641	106.818	87.2003	-223.492	-148.005	70.3471	0.303575	NOT_TF	Hydroxymethylglutaryl-CoA synthase / Hydroxymethylglutaryl coenzyme alpha-condensing enzyme	AT4G11820			NA	0	0	1	1	1
Prupe.5G091800	ppa004075m	-135.414	-125.436	-62.1303	64.614	243.376	43.1199	0.155812	NOT_TF	Uncharacterized protein	AT4G11740			NA	1	0	1	1	1
Prupe.5G093300	ppa007962m	-1.1745	-156.82	30.4094	189.1	-144.06	55.2009	0.697472	NOT_TF	Bifunctional UDP-glucose 4-epimerase and UDP-xylose 4-epimerase 1	AT1G12780			NA	NA	NA	NA	NA	NA
Prupe.5G095500	ppa009165m	-73.6742	-14.1494	-9.50564	229.375	-100.883	-59.9927	0.744694	NOT_TF	short chain dehydrogenase (adh_short) // Enoyl-(Acyl carrier protein) reductase (adh_short_C2)	AT3G61220			NA	-1	-1	1	-1	0
Prupe.5G097700	ppa004215m	157.311	-380.831	227.564	-40.1428	-42.4016	116.589	0.875642	NOT_TF	4-coumarate--CoA ligase-like 10	AT3G48990			NA	1	1	1	1	1
Prupe.5G098100	ppa010414m	94.7058	250.08	54.5234	-154.357	-146.209	-148.433	0.0762131	NOT_TF	Glutathione S-transferase T1	AT5G41210	Up_O1		NA	NA	NA	NA	NA	NA
Prupe.5G098400	ppa010771m	-201.705	-101.908	524.47	-58.5671	-193.514	155.086	0.772754	NOT_TF	PpaGPX6	AT4G11600			NA	NA	NA	NA	NA	NA
Prupe.5G101600	ppa008889m	23.9659	-42.4016	-107.123	346.595	-222.519	-55.678	0.787509	NOT_TF	NAD(P)-BINDING ROSSMANN-FOLD SUPERFAMILY PROTEIN-RELATED	AT4G23430			NA	1	1	1	1	0
Prupe.5G103900	ppa001124m	1.10872	27.1608	208.786	-97.9261	-99.979	-18.7961	0.320566	NOT_TF	Beta-adaptin-like protein C	AT4G23460			NA	NA	NA	NA	NA	NA
Prupe.5G105500	ppa007254m,ppa008312m	111.752	23.2978	100.637	-98.644	-80.2184	-76.5457	0.0477293	NOT_TF	MITOGEN-ACTIVATED PROTEIN KINASE 5	AT4G01370	Up_O1		NA	1	1	1	1	0
Prupe.5G106300	ppa010644m	-110.914	-86.6316	-92.5625	78.0907	110.736	115.249	0.0100954	NOT_TF	2-C-methyl-D-erythritol 2,4-cyclodiphosphate synthase / MECDP-synthase	AT1G63970	Up_O2		NA	NA	NA	NA	NA	NA
Prupe.5G110100	ppa010244m	-153.338	-142.791	-147.659	183.085	94.7058	185.177	0.0159651	NOT_TF	RETICULON-LIKE PROTEIN B4	AT4G11220	Up_O2		NA	-1	-1	1	0	0
Prupe.5G110500	ppa004162m	-13.9119	-101.333	-37.4742	-140.487	199.362	111.104	0.60801	NOT_TF	CALCIUM-DEPENDENT PROTEIN KINASE 3	AT4G23650			NA	NA	NA	NA	NA	NA
Prupe.5G112300	ppa005270m	71.6673	89.154	47.295	-98.1461	30.9737	-151.594	0.248926	NOT_TF	Phosphogluconate dehydrogenase (NADP(+)-dependent, decarboxylating) / Phosphogluconic acid dehydrogenase	AT5G41670		No MATCH	NA	1	1	1	1	1
Prupe.5G113300	ppa010916m,ppa010918m	-21.566	73.7217	186.339	-241.632	154.776	-147.176	0.564324	NOT_TF	V-type proton ATPase subunit E	AT4G11150			T0,T1,T2	NA	NA	NA	NA	NA
Prupe.5G115300	ppa018326m	-87.4557	-92.5625	-64.6419	21.9718	-29.5774	290.485	0.417761	NOT_TF	Uncharacterized protein	AT5G41790			NA	1	1	1	1	0
Prupe.5G118000	ppa002939m	-118.702	294.55	439.582	-199.377	-190.723	-198.284	0.281515	NOT_TF	ENDOGLUCANASE 19-RELATED	AT1G64390	Up_O1		NA,NA,T2	1	1	1	1	0
Prupe.5G120700	ppa010725m	158.143	-104.877	-125.246	-125.083	30.6716	156.587	0.788862	NOT_TF	NUCLEOSIDE DIPHOSPHATE KINASE-RELATED	AT4G23895			NA	1	1	1	1	0
Prupe.5G121200	ppa008032m	65.4688	-122.108	53.4868	32.5734	23.2978	-61.945	0.881475	NOT_TF	UDP-glucose 4-epimerase / Uridine diphospho-galactose-4-epimerase	AT4G10960			NA	1	1	1	0	1
Prupe.5G121300	ppa003029m	151.274	-323.989	-125.827	-140.359	314.407	126.478	0.601748	NOT_TF	Dynamin-related protein 5A	AT5G42080			NA	1	1	1	1	1
Prupe.5G123800	ppa001978m	112.219	87.2336	316.671	-178.09	-173.499	-175.813	0.074899	NOT_TF	CELLULOSE SYNTHASE-LIKE PROTEIN G1-RELATED	AT4G23990	Up_O1		NA	-1	-1	-1	-1	-1
Prupe.5G124300	ppa007809m	183.085	-157.396	-113.16	243.376	-143.429	-100.883	0.838203	NOT_TF	26S proteasome non-ATPase regulatory subunit 8 homolog A	AT1G64520			NA	1	1	1	1	1
Prupe.5G125200	ppa003147m	182.462	14.3958	70.3471	-113.16	-98.7994	-96.477	0.119024	NOT_TF	KINESIN LIGHT CHAIN	AT4G10840	Up_O1		NA	1	1	1	1	0
Prupe.5G125800	ppa001250m	-92.1386	316.286	-9.56819	-152.063	-66.2165	24.0555	0.609381	NOT_TF	importin subunit beta-1 (KPNB1)	AT5G53480			NA	NA	NA	NA	NA	NA
Prupe.5G125900	ppa002489m	-228.155	121.004	383.207	-96.477	160.53	-269.816	0.676317	NOT_TF	HSCA4	AT5G28540			NA	1	1	1	1	0
Prupe.5G126100	ppa002137m	82.4235	280.662	239.634	-216.933	-203.246	-216.933	0.0339352	NOT_TF	ATP-binding cassette, subfamily F, member 3 (ABCF3)	AT1G64550	Up_O1		NA	0	0	0	0	0
Prupe.5G126300	ppa003514m	459.171	152.719	-218.761	-167.179	-159.841	-106.427	0.508935	NOT_TF	Alpha,alpha-trehalase / Trehalase	AT4G24040			NA	NA	NA	NA	NA	NA
Prupe.5G129200	ppa004278m	-78.4395	-166.749	25.6453	54.5234	254.716	-118.674	0.582064	NOT_TF	Uncharacterized protein	AT5G41950			NA	NA	NA	NA	NA	NA
Prupe.5G131300	ppa004653m	-101.564	-68.1721	-74.9798	98.9982	42.0457	112.219	0.033178	NOT_TF	ENDO-1,4-BETA-GLUCANASE	AT1G02800	Up_O2		NA	NA	NA	NA	NA	NA
Prupe.5G134000	ppa013776m,ppa013779m,ppa013781m,ppa013782m,ppa013787m,ppa013792m	283.785	-157.608	19.9736	-32.0149	-48.1328	-99.979	0.653294	NOT_TF	histone H4 (H4)	AT5G59970			NA	-1	-1	-1	-1	-1
Prupe.5G136300	ppa000784m	-105.161	39.4526	44.0901	-17.7176	-119.049	179.366	0.831288	NOT_TF	nuclear pore complex protein Nup98-Nup96 (NUP98, ADAR2, NUP116)	AT1G10390			NA	NA	NA	NA	NA	NA
Prupe.5G136400	ppa011819m	254.266	-246.16	-46.9826	94.8104	-102.068	-23.5002	0.881475	NOT_TF	large subunit ribosomal protein L9e (RP-L9e, RPL9)	AT1G33140			NA	0	0	0	0	0
Prupe.5G137100	ppa007211m,ppa007238m	-178.713	-17.6883	218.85	-323.989	282.988	93.0962	0.8761	NOT_TF	ACTIN	AT5G09810			T0,T1,T2	NA	NA	NA	NA	NA
Prupe.5G139000	ppa000817m	-29.6611	35.1674	-158.155	246.826	-74.7371	-50.303	0.664218	NOT_TF	staphylococcal nuclease domain-containing protein 1 (SND1)	AT5G61780			NA	0	0	1	0	1
Prupe.5G139100	ppa003899m	313.251	24.4758	7.6456	-174.166	-255.641	96.2112	0.464501	NOT_TF	Calnexin homolog	AT5G61790			NA	NA	NA	NA	NA	NA
Prupe.5G142600	ppa000755m	-167.718	-165.322	-169.975	24.3755	395.376	106.818	0.178887	NOT_TF	Lysosomal alpha-mannosidase	AT5G13980	Up_O2		NA	-1	-1	-1	-1	-1
Prupe.5G143300	ppa001062m	-194.147	518.192	-220.36	65.0701	-110.192	-29.6611	0.824999	NOT_TF	Chaperone protein ClpC, chloroplastic	AT5G50920			NA,T1,T2	1	1	1	1	1
Prupe.5G145200	ppa010579m	129.883	-11.8952	-73.4358	-169.693	82.0656	47.0614	0.806394	NOT_TF	ubiquitin-conjugating enzyme (huntingtin interacting protein 2) (HIP2, UBC1)	AT5G50870			NA	-1	-1	-1	-1	-1
Prupe.5G146800	ppa005146m	-133.247	252.253	-40.1428	92.7561	-115.083	-94.6419	0.754758	NOT_TF	Glutamate-1-semialdehyde 2,1-aminomutase, chloroplastic	AT5G63570			NA	NA	NA	NA	NA	NA
Prupe.5G147500	ppa010223m	-223.055	-39.2432	-109.97	161.947	152.719	98.0593	0.0833383	NOT_TF	large subunit ribosomal protein L7Ae (RP-L7Ae, RPL7A)	AT3G62870	Up_O2		NA	-1	-1	-1	-1	-1
Prupe.5G149300	ppa010461m	-151.943	74.6201	-24.4764	47.0614	-173.365	255.999	0.735715	NOT_TF	GAMMA CARBONIC ANHYDRASE-LIKE 1, MITOCHONDRIAL-RELATED	AT3G48680			NA	1	1	1	1	0
Prupe.5G149700	ppa003833m	11.2438	44.0901	16.4197	231.709	-175.813	-192.384	0.752462	NOT_TF	CBS DOMAIN-CONTAINING PROTEIN CBSCBSPB4-RELATED	AT5G63490			NA	1	1	1	1	1
Prupe.5G153600	ppa010508m	246.826	-62.2964	-134.59	82.0656	-169.265	-19.0079	0.785961	NOT_TF	Adenylate kinase B	AT5G63400			T0,T1,NA	-1	0	0	0	-1
Prupe.5G153700	ppa004869m	128.3	259.057	-192.384	-82.8774	-103.711	-66.7955	0.585483	NOT_TF	Aspartyl aminopeptidase	AT5G60160			NA	1	1	1	1	1
Prupe.5G155800	ppa008250m	-230.326	399.266	174.241	-19.7097	72.2781	-366.504	0.622535	NOT_TF	glyceraldehyde 3-phosphate dehydrogenase (GAPDH, gapA)	AT3G04120			NA	0	-1	-1	-1	-1
Prupe.5G156200	ppa010872m	-64.5627	-73.6742	-131.446	-302.407	102.003	540.581	0.654701	NOT_TF	Nucleoside diphosphate kinase 2, chloroplastic	AT5G63310			NA	-1	0	-1	-1	-1
Prupe.5G156700	ppa006999m	102.003	-40.1428	-159.295	182.462	-187.441	58.0683	0.785961	NOT_TF	26S proteasome regulatory subunit N7 (PSMD6, RPN7)	AT4G24820			NA	1	1	1	1	1
Prupe.5G160100	ppa002179m	2.37726	187.625	248.341	-210.396	-163.991	-61.1633	0.150721	NOT_TF	LD21074P	AT5G63190			NA	0	1	1	1	1
Prupe.5G161000	ppa011809m	-258.425	33.1338	-160.593	314.407	-141.507	244.003	0.453933	NOT_TF	METHIONINE SULFOXIDE REDUCTASE	AT5G61640			NA	-1	-1	-1	1	0
Prupe.5G161300	ppa006392m	-218.178	-274.38	-210.396	426.164	-101.365	448.415	0.220805	NOT_TF	Probable pectate lyase 22	AT5G63180			NA,NA,T2	1	1	1	1	0
Prupe.5G162200	ppa006554m	47.295	126.478	-150.014	-169.975	145.964	2.18746	0.854386	NOT_TF	Protein-L-isoaspartate(D-aspartate) O-methyltransferase / Protein L-isoaspartyl methyltransferase	AT3G48330			NA	1	1	1	1	0
Prupe.5G162300	ppa009286m	-18.7961	45.0837	-40.5764	-176.013	36.928	186.908	0.835458	NOT_TF	Splicing factor 3b, subunit 4	AT5G50250			NA	-1	0	0	0	0
Prupe.5G170400	ppa019165m	-151.164	-140.798	-144.922	24.4758	157.607	299.801	0.119024	NOT_TF	Protein MODIFIER OF SNC1 1	AT4G24680			NA	NA	NA	NA	NA	NA
Prupe.5G170800	ppa013483m	357.413	-181.786	-30.7974	-145.933	-41.0082	61.055	0.743949	NOT_TF	GLUTAREDOXIN-C1	AT5G63030			NA	1	1	1	1	1
Prupe.5G171400	ppa019367m	95.8324	123.091	90.1451	-126.026	-115.744	-111.056	0.00924289	NOT_TF	Anthranilate phosphoribosyltransferase / Phosphoribosyl-anthranilate pyrophosphorylase	AT5G17990	Up_O1		NA	1	0	1	1	0
Prupe.5G172500	ppa010625m	-86.1338	-67.8751	-32.9168	31.9045	-182.207	375.909	0.65244	NOT_TF	ISOAMYL ACETATE-HYDROLYZING ESTERASE 1	AT5G62930			NA	0	1	1	1	1
Prupe.5G174100	ppa004183m	-80.2184	7.19355	46.7331	-74.2148	9.16458	130.451	0.772134	NOT_TF	peroxin-14 (PEX14)	AT5G62810			NA	1	0	0	0	0
Prupe.5G177700	ppa003999m	-98.7994	145.518	256.375	-186.42	-89.1509	24.0077	0.471914	NOT_TF	Nucleobase-ascorbate transporter 6	AT5G62890			NA	1	0	-1	0	-1
Prupe.5G177900	ppa012024m	-193.514	86.8048	42.5579	-180.031	244.003	77.5647	0.765497	NOT_TF	cysteine and glycine-rich protein (CSRP)	AT1G10200			NA	-1	1	-1	-1	-1
Prupe.5G179800	ppa004563m	214.679	-374.95	-98.644	308.621	-152.395	47.3841	0.685199	NOT_TF	betaine-aldehyde dehydrogenase (betB, gbsA)	AT1G74920			NA	0	0	0	-1	-1
Prupe.5G179900	ppa004485m	23.2978	243.228	43.4599	-126.493	-116.686	-112.218	0.172935	NOT_TF	Mannose-1-phosphate guanyltransferase alpha	AT1G74910	Up_O1		NA	-1	-1	-1	-1	-1
Prupe.5G185000	ppa000934m	-253.999	323.414	-17.6883	-4.3272	-76.5457	95.5225	0.870036	NOT_TF	ATPASE 4, PLASMA MEMBRANE-TYPE	AT5G62670			NA	1	1	1	1	1
Prupe.5G186400	ppa009625m	-100.125	-36.2647	-104.595	299.801	-36.695	-50.7715	0.53222	NOT_TF	Hypersensitive-induced response protein 1	AT5G62740			NA	1	0	1	0	1
Prupe.5G187700	ppa003713m	137.096	-287.422	122.699	-165.62	189.392	-0.861883	0.861597	NOT_TF	Delta-1-pyrroline-5-carboxylate dehydrogenase 12A1, mitochondrial	AT5G62530			NA	NA	NA	NA	NA	NA
Prupe.5G188300	ppa003256m	-101.576	126.114	-366.504	63.924	128.86	135.102	0.46747	NOT_TF	PROTEIN IQ-DOMAIN 31-RELATED	AT1G74690			NA	0	-1	-1	-1	-1
Prupe.5G189200	ppa011938m	-61.6997	-81.4863	-99.979	8.13827	-174.166	457.412	0.624691	NOT_TF	vacuolar protein sorting-associated protein 29 (VPS29)	AT3G47810			NA	0	0	0	0	0
Prupe.5G192900	ppa013459m,ppb011184m	-282.889	68.0792	-97.9261	-101.576	127.039	416.524	0.510101	NOT_TF	large subunit ribosomal protein L34e (RP-L34e, RPL34)	AT1G26880			NA	-1	-1	-1	-1	-1
Prupe.5G194200	ppa006378m	-89.1135	-130.89	370.616	54.2035	-271.361	111.752	0.772754	NOT_TF	MALATE DEHYDROGENASE, CHLOROPLASTIC	AT3G47520			NA	NA	NA	NA	NA	NA
Prupe.5G200800	ppa003813m	44.0901	-173.499	28.5417	3.5889	-106.973	191.098	0.731167	NOT_TF	Heparanase-like protein 1	AT5G07830			NA	NA	NA	NA	NA	NA
Prupe.5G203100	ppa013042m	204.778	-57.7712	0.939325	-201.906	-50.303	96.6691	0.646601	NOT_TF	small subunit ribosomal protein S19e (RP-S19e, RPS19)	AT5G61170			NA	-1	-1	-1	-1	-1
Prupe.5G203700	ppa001102m	-125.715	370.616	-47.612	-46.3823	-1.57097	-131.614	0.661797	NOT_TF	ATP-DEPENDENT CLP PROTEASE	AT1G74310			T0,T1,T2	NA	NA	NA	NA	NA
Prupe.5G204800	ppa008674m	245.671	-68.9858	-98.1461	54.9654	-22.2452	-189.043	0.72366	NOT_TF	F-type H+-transporting ATPase subunit gamma (ATPeF1G, ATP5C1, ATP3)	AT2G33040			T0,T1,NA	NA	NA	NA	NA	NA
Prupe.5G205300	ppa010113m	213.414	-310.068	-133.073	-21.2424	457.74	-288.916	0.762223	NOT_TF	heterogeneous nuclear ribonucleoprotein A1/A3 (HNRNPA1_3)	AT5G61030			NA	-1	-1	-1	-1	-1
Prupe.5G205800	ppa006823m	-93.7459	-18.6243	-103.993	-195.17	142.521	316.286	0.601748	NOT_TF	glycerophosphoryl diester phosphodiesterase (E3.1.4.46, glpQ, ugpQ)	AT1G74210			NA	1	1	0	0	0
Prupe.5G206200	ppa005346m	112.458	-255.641	24.0077	-49.1003	-92.6774	262.507	0.750518	NOT_TF	RAS GTPASE-ACTIVATING PROTEIN-BINDING PROTEIN	AT5G60980			NA	1	1	1	1	0
Prupe.5G206800	ppa013570m,ppa013580m	51.4803	108.92	101.412	-103.545	-87.9597	-84.9826	0.0172417	NOT_TF	PROTEIN SPIRAL1	AT1G26355	Up_O1		NA	-1	-1	0	-1	0
Prupe.5G208200	ppa007588m	-246.16	236.909	158.628	11.7881	95.5928	-223.055	0.75248	NOT_TF	reversibly glycosylated polypeptide / UDP-arabinopyranose mutase (RGP, UTM)	AT3G08900			NA	1	1	1	1	0
Prupe.5G209700	ppa008761m	-183.149	19.9736	33.0419	193.594	3.5889	-24.6584	0.607461	NOT_TF	Beta-aspartyl-peptidase	AT5G08100			NA	1	1	1	1	0
Prupe.5G212200	ppa003276m	96.0492	93.7278	23.0681	-90.9299	-69.8869	-66.2165	0.0464447	NOT_TF	phenylalanyl-tRNA synthetase beta chain (FARSB, pheT)	AT1G72550	Up_O1		NA	NA	NA	NA	NA	NA
Prupe.5G212800	ppa004863m	215.386	-95.4692	-11.1029	-107.621	31.0509	-32.2219	0.683342	NOT_TF	ENOLASE 1, CHLOROPLASTIC	AT1G74030			NA	NA	NA	NA	NA	NA
Prupe.5G218800	ppa004726m	-310.068	337.75	252.544	-274.38	244.792	-177.685	0.713448	NOT_TF	ASPARTYL PROTEASE FAMILY PROTEIN	AT3G18490			NA	0	-1	-1	0	-1
Prupe.5G220000	ppa000386m	-201.428	351.828	123.562	-173.499	-65.3985	50.0603	0.638926	NOT_TF	Coatomer subunit alpha-2	AT2G21390			NA,NA,T2	1	1	1	1	0
Prupe.5G220100	ppa003291m	147.26	-93.779	2.37726	-2.60113	-7.05717	-61.0571	0.727552	NOT_TF	Serine/threonine-protein phosphatase 2A 65 kDa regulatory subunit A beta isoform	AT3G25800			NA	0	0	1	0	0
Prupe.5G222500	ppa011943m,ppa011949m	130.451	106.614	-187.158	-204.042	123.389	16.0626	0.812358	NOT_TF	40S ribosomal protein S7-1	AT1G48830			NA	-1	-1	-1	-1	-1
Prupe.5G227000	ppa004006m	276.526	108.159	-141.739	67.0878	-204.96	-189.299	0.543426	NOT_TF	Chaperonin ATPase / Chaperonin	AT3G18190			NA	1	1	1	1	1
Prupe.5G229200	ppa004337m,ppa004365m,ppa005098m	250.878	90.8313	-163.603	-112.923	-238.634	138.82	0.661797	NOT_TF	Eukaryotic peptide chain release factor GTP-binding subunit ERF3A	AT1G18070			NA	NA	NA	NA	NA	NA
Prupe.5G230000	ppa008536m	-90.7677	226.458	84.6574	-202.853	98.7925	-121.753	0.569108	NOT_TF	guanine nucleotide-binding protein subunit beta-2-like 1 protein (RACK1)	AT1G18080			NA	-1	-1	-1	-1	-1
Prupe.5G230400	ppa004380m	-166.817	-21.566	118.681	-62.7454	57.1231	151.274	0.687967	NOT_TF	Beta-glucosidase 44	AT3G18080			NA	-1	-1	-1	-1	-1
Prupe.5G231800	ppa000689m	21.034	10.6881	147.519	-72.2118	-47.3679	-32.9168	0.276285	NOT_TF	MAPKKK-LIKE KINASE-RELATED	AT1G73660			NA	NA	NA	NA	NA	NA
Prupe.5G233700	ppa008397m	-131.348	63.8126	432.923	-111.236	-77.4483	-108.172	0.527106	NOT_TF	Prostaglandin E synthase 2	AT5G42150			NA	1	1	0	1	0
Prupe.5G234200	ppa008258m	136.362	-470.616	843.062	-207.773	-82.1269	-340.406	0.615791	NOT_TF	ALDOSE-1-EPIMERASE	AT3G17940			NA	1	1	0	0	0
Prupe.5G234300	ppa000357m	55.8633	112.219	112.219	-111.554	-96.8264	-93.9307	0.0160746	NOT_TF	KETOSE-BISPHOSPHATE ALDOLASE CLASS-II FAMILY PROTEIN	AT1G18270	Up_O1		NA	0	-1	0	-1	0
Prupe.5G235200	ppa007081m	46.7331	-94.7709	-187.892	-25.3401	-133.826	432.923	0.636642	NOT_TF	TPR REPEAT CONTAINING PROTEIN	AT3G17880			NA	NA	NA	NA	NA	NA
Prupe.5G236800	ppa006144m	45.0837	-207.101	-28.2354	-6.89742	87.2003	102.816	0.474284	NOT_TF	dihydropyrimidine dehydrogenase (NADP+) (DPYD)	AT3G17810			NA	1	1	1	1	1
Prupe.5G238700	ppa003341m	0.626955	-13.1794	-89.8546	189.392	-89.8546	-28.5078	0.704955	NOT_TF	Triokinase / Triose kinase	AT3G17770			NA	NA	NA	NA	NA	NA
Prupe.5G240300	ppa004567m	205.108	-7.05717	63.8126	145.964	-282.056	-208.044	0.510248	NOT_TF	GLUTAMATE DECARBOXYLASE 2	AT2G02010			NA	-1	-1	-1	-1	0
Prupe.5G240500	ppa006016m	0.0409842	-105.161	-44.4826	205.319	-190.807	102.9	0.681259	NOT_TF	Putative 1-aminocyclopropane-1-carboxylate deaminase	AT1G48420			NA	1	1	1	1	0
Prupe.5G241600	ppa000619m	127.039	-24.539	-101.333	33.1338	-64.5627	0.110483	0.848898	NOT_TF	EUKARYOTIC TRANSLATION INITIATION FACTOR 2C	AT1G48410			NA,T1,NA	NA	NA	NA	NA	NA
Prupe.5G242100	ppa001148m	-232.754	5.11527	176.259	17.2912	124.908	-4.43057	0.750823	NOT_TF	CCR4-NOT transcription complex subunit 3	AT5G18230			NA	0	0	0	0	0
Prupe.5G243700	ppa008341m	-99.63	3.93642	-84.6307	416.524	-166.644	-111.554	0.731167	NOT_TF	succinyl-CoA synthetase alpha subunit (LSC1)	AT5G08300			T0,T1,NA	1	1	1	1	0
Prupe.5G244600	ppa012487m	-101.025	-116.389	58.9253	239.721	-116.59	34.7783	0.63757	NOT_TF	Transcription factor BTF3	AT1G17880			NA	-1	-1	-1	-1	-1
Prupe.6G000600	ppa009132m	-127.574	14.616	-42.1814	-21.566	-3.24855	248.341	0.528711	NOT_TF	Transcription factor Pur-alpha 1	AT2G32080			NA	NA	NA	NA	NA	NA
Prupe.6G001600	ppa004703m	-17.6883	-84.6307	-207.391	326.427	-208.952	154.776	0.569086	NOT_TF	PYRUVATE KINASE-RELATED	AT5G56350			NA	1	1	1	1	1
Prupe.6G002000	ppa007575m	148.461	28.8109	-173.755	-188.203	7.19355	181.142	0.88329	NOT_TF	2-oxoisovalerate dehydrogenase E1 component beta subunit (BCKDHB, bkdA2)	AT1G55510			NA	-1	0	1	1	1
Prupe.6G002500	ppa003093m	-92.9681	-66.9577	-84.8471	-23.7016	243.228	59.2204	0.307601	NOT_TF	CHAPERONIN 60 SUBUNIT BETA 1, CHLOROPLASTIC-RELATED	AT3G13470			NA,T1,T2	NA	NA	NA	NA	NA
Prupe.6G003900	ppa009306m	70.9221	-12.4913	108.159	-64.0662	-246.16	157.607	0.644595	NOT_TF	MITOCHONDRIAL DICARBOXYLATE/TRICARBOXYLATE TRANSPORTER DTC	AT5G19760			T0,T1,T2	1	1	1	1	0
Prupe.6G004100	ppa005642m	-185.169	293.426	51.1927	-119.497	138.82	-176.475	0.715222	NOT_TF	TUBULIN ALPHA-1 CHAIN-RELATED	AT5G19780			NA	1	1	1	1	1
Prupe.6G007000	ppa002959m	165.544	-145.933	55.8633	-134.325	10.6881	52.5229	0.765497	NOT_TF	DEAD-box ATP-dependent RNA helicase 37	AT2G42520			NA	0	0	1	1	0
Prupe.6G010300	ppa011828m	312.83	11.1474	86.8048	-151.943	-102.026	-194.147	0.181841	NOT_TF	Dirigent protein 19	AT1G58170			NA	-1	-1	-1	-1	-1
Prupe.6G013000	ppa002733m	28.8109	-65.3985	-137.16	142.521	-18.1368	40.2316	0.437406	NOT_TF	Formate--tetrahydrofolate ligase / Tetrahydrofolic formylase	AT1G50480			T0,T1,NA	-1	-1	-1	-1	-1
Prupe.6G015200	ppa006875m	432.923	-129.86	-21.2424	-82.7321	-110.914	-114.457	0.575716	NOT_TF	Enoyl-[acyl-carrier-protein] reductase [NADH], chloroplastic	AT2G05990			NA	-1	-1	-1	-1	-1
Prupe.6G017800	ppa002573m	20.5752	-9.56819	-104.877	100.956	-140.164	102.295	0.725463	NOT_TF	Uncharacterized conserved protein (YdiU family)	AT5G13030			NA	1	1	1	1	1
Prupe.6G023900	ppa002070m	61.055	13.9121	-101.576	-14.3115	205.108	-201.428	0.877769	NOT_TF	Outer envelope protein 80, chloroplastic	AT5G19620			NA	1	1	1	1	0
Prupe.6G024700	ppa011405m	208.459	78.1651	191.391	-173.594	-166.948	-173.499	0.0226742	NOT_TF	Transmembrane emp24 domain-containing protein p24beta2	AT3G07680	Up_O1		NA	1	1	1	1	1
Prupe.6G025300	ppa002793m	150.347	-166.948	-52.527	-11.5668	-14.6029	88.8501	0.768736	NOT_TF	WEB family protein At5g55860	AT5G55860			NA	NA	NA	NA	NA	NA
Prupe.6G026500	ppa011638m	-208.165	28.5417	-8.4016	269.856	-172.494	110.146	0.639411	NOT_TF	ER MEMBRANE PROTEIN COMPLEX	AT5G55940			NA	0	0	0	0	0
Prupe.6G026700	ppa003912m	-173.365	-171.912	-175.567	132.544	200.268	204.338	0.00976365	NOT_TF	Uncharacterized protein	AT3G07660	Up_O2		NA	NA	NA	NA	NA	NA
Prupe.6G028600	ppa002220m	-24.8458	210.036	-255.641	40.4607	82.7896	-96.8264	0.826772	NOT_TF	HEAT SHOCK PROTEIN 90	AT5G56000			T0,T1,T2	1	0	0	0	-1
Prupe.6G031700	ppa006495m	-141.739	220.227	-18.7961	-153.72	34.2544	107.996	0.836935	NOT_TF	DNA damage-inducible protein 1 (DDI1)	AT3G13235			NA	1	1	1	1	1
Prupe.6G032100	ppa000481m	-123.183	60.2902	106.818	-137.16	12.7451	132.544	0.856629	NOT_TF	enhancer of mRNA-decapping protein 4 (EDC4)	AT3G13300			NA	1	1	1	1	0
Prupe.6G032400	ppa001841m	157.607	124.908	22.5251	-127.229	-118.866	-112.708	0.054722	NOT_TF	Galactinol--sucrose galactosyltransferase / Raffinose synthase	AT1G55740	Up_O1		NA	NA	NA	NA	NA	NA
Prupe.6G036900	ppa001874m	-140.164	-121.753	-129.86	-1.57097	129.883	326.427	0.18861	NOT_TF	peroxin-5 (PEX5, PXR1)	AT5G56290	Up_O2		NA	0	0	1	0	1
Prupe.6G037200	ppa011584m	-92.5625	-24.4764	434.54	-165.038	-81.4863	14.616	0.600285	NOT_TF	INOSINE-5-MONOPHOSPHATE DEHYDROGENASE RELATED	AT5G10860			T0,T1,T2	-1	-1	-1	-1	-1
Prupe.6G039000	ppa011165m	-49.4973	-121.049	57.1788	294.55	4.25528	-262.481	0.804033	NOT_TF	large subunit ribosomal protein L10e (RP-L10e, RPL10)	AT1G26910			NA	0	0	-1	-1	-1
Prupe.6G039300	ppa006246m	125.76	-19.4666	-55.678	-111.021	189.1	-175.567	0.780774	NOT_TF	26S protease regulatory subunit 6B homolog	AT5G58290			NA	1	1	1	1	1
Prupe.6G039800	ppa009930m	-124.288	-242.939	27.1608	20.5752	173.248	167.109	0.257287	NOT_TF	translation initiation factor 2 subunit 2 (EIF2S2)	AT5G20920			NA	1	1	1	1	0
Prupe.6G042300	ppa010549m	65.2504	258.35	-40.2626	19.2121	-114.457	-276.08	0.411926	NOT_TF	Superoxide dismutase [Mn], mitochondrial (PpSOD4, Mn)	AT3G10920			NA	NA	NA	NA	NA	NA
Prupe.6G044000	ppa008607m	-147.659	-112.218	-18.1368	0.270343	426.725	-147.659	0.600376	NOT_TF	Peroxidase 4	AT5G05340			T0,T1,NA	NA	NA	NA	NA	NA
Prupe.6G045000	ppa000779m	5.11527	88.3603	99.7984	-92.9681	-173.594	83.0056	0.46791	NOT_TF	Chloroplast envelope transporter (Tic110)	AT1G06950			NA	NA	NA	NA	NA	NA
Prupe.6G048200	ppa003415m	31.9045	15.8087	-187.8	-37.4742	39.4434	147.519	0.590075	NOT_TF	SORTING NEXIN	AT5G07120			NA	1	1	1	1	1
Prupe.6G051000	ppa010072m	103.506	156.221	-73.7137	122.699	-217.418	-169.102	0.562934	NOT_TF	40S ribosomal protein S4	AT5G58420			NA	-1	-1	-1	-1	-1
Prupe.6G051600	ppa010883m	-121.049	-97.3981	-106.973	79.9208	44.0901	239.634	0.1212	NOT_TF	PROTEIN LIGHT-DEPENDENT SHORT HYPOCOTYLS 6	AT1G07090			NA	1	1	1	0	0
Prupe.6G051900	ppa000549m	-24.1425	26.5899	13.5973	-173.019	11.7881	183.085	0.881385	NOT_TF	Ubiquitin-activating enzyme E1 1	AT2G30110			NA	1	1	1	1	1
Prupe.6G054200	ppa009768m	-186.813	312.83	-166.045	-192.384	302.02	-20.8564	0.834556	NOT_TF	Ran-binding protein 1 (RANBP1)	AT5G58590			NA	NA	NA	NA	NA	NA
Prupe.6G054800	ppa003265m	466.537	219.276	-87.8066	-126.74	-282.004	-282.889	0.2513	NOT_TF	Asparagine synthetase [glutamine-hydrolyzing]	AT3G47340			T0,T1,NA	0	-1	0	0	1
Prupe.6G057200	ppa011595m	-64.5056	-218.178	-70.76	-156.68	122.29	451.289	0.508935	NOT_TF	Peptidyl-prolyl cis-trans isomerase CYP19-4	AT2G29960			NA	NA	NA	NA	NA	NA
Prupe.6G060800	ppa001447m	-94.1235	-60.4347	-65.9606	39.4434	66.4586	121.924	0.0486202	NOT_TF	ATP-dependent zinc metalloprotease FTSH 9, chloroplastic	AT5G58870	Up_O2		NA	NA	NA	NA	NA	NA
Prupe.6G061000	ppa003012m	239.634	127.069	-69.4506	-80.8969	-152.063	-129.41	0.286988	NOT_TF	Beta-glucosidase BoGH3B	AT3G47000			NA	NA	NA	NA	NA	NA
Prupe.6G062300	ppa012666m	79.4084	-248.624	403.53	-76.1909	-56.8338	-45.3945	0.679272	NOT_TF	acyl-coenzyme A thioesterase 13 [EC:3.1.2.-] (ACOT13)	AT2G29590			NA	NA	NA	NA	NA	NA
Prupe.6G063000	ppa012003m,ppa012035m	92.7561	114.167	141.791	-134.056	-128.325	-123.938	0.00933321	NOT_TF	Uncharacterized protein	AT4G37300	Up_O1		NA	-1	-1	-1	-1	0
Prupe.6G063300	ppa010062m	70.3471	14.728	262.507	-125.563	-114.931	-110.192	0.17657	NOT_TF	proliferating cell nuclear antigen (PCNA)	AT2G29570			NA	1	1	1	1	0
Prupe.6G063600	ppa001694m	101.614	119.023	151.078	-141.507	-134.59	-133.529	0.00933321	NOT_TF	neutral ceramidase (ASAH2)	AT1G07380	Up_O1		NA	NA	NA	NA	NA	NA
Prupe.6G064900	ppa004884m	416.524	-224.512	-94.7709	37.4445	20.9809	-205.676	0.7826	NOT_TF	TUBULIN BETA-4 CHAIN-RELATED	AT5G23860			NA	1	0	0	0	0
Prupe.6G065600	ppa004824m	107.282	15.8962	94.1753	-47.0325	-69.4506	-123.593	0.0990752	NOT_TF	BR-signaling kinase (BSK)	AT5G59010	Up_O1		NA	NA	NA	NA	NA	NA
Prupe.6G065900	ppa012702m	-417.176	-182.104	-545.473	843.062	432.923	53.4868	0.158487	NOT_TF	17.6 KDA CLASS I HEAT SHOCK PROTEIN 1-RELATED	AT2G29500			NA	0	0	0	-1	0
Prupe.6G067100	ppa012585m	626.135	13.5973	-19.7097	-173.755	-401.3	-127.574	0.367878	NOT_TF	Universal stress protein family (Usp)	AT3G53990			NA	1	0	0	0	0
Prupe.6G068000	ppa011297m	-58.2558	-11.5668	89.154	245.671	-93.4038	-235.369	0.825073	NOT_TF	Ras-related protein Rab-11A (RAB11A)	AT1G07410			NA	1	1	1	1	1
Prupe.6G068500	ppa009390m	115.719	155.643	-73.2544	-172.1	31.9045	-76.2863	0.478173	NOT_TF	translation initiation factor 3 subunit G (EIF3G)	AT3G11400			NA	1	1	1	1	1
Prupe.6G069700	ppa010064m	189.1	-77.0954	-143.429	107.512	-157.889	28.8605	0.88122	NOT_TF	Tropinone reductase I / Tropinone reductase	AT1G07440			NA	1	-1	-1	-1	-1
Prupe.6G070800	ppa005137m	94.272	-123.593	204.51	6.83018	-82.7321	-124.828	0.561284	NOT_TF	Ribulose bisphosphate carboxylase/oxygenase activase 1, chloroplastic	AT2G39730			NA	0	0	-1	0	0
Prupe.6G071100	ppa002062m	-58.6984	-107.398	-107.398	-50.303	441.954	-143.056	0.624691	NOT_TF	PROTEIN TOC75-3, CHLOROPLASTIC-RELATED	AT3G46740			NA	NA	NA	NA	NA	NA
Prupe.6G071600	ppa000627m	88.8501	74.7856	-11.7685	-176.475	110.605	-99.4335	0.569108	NOT_TF	PUMILIO HOMOLOG 1-RELATED	AT2G29190			NA	-1	-1	-1	-1	-1
Prupe.6G075100	ppa010180m	-173.755	-208.952	-145.585	135.102	178.932	233.152	0.0159651	NOT_TF	Expansin 3 (PpExp3)	AT2G39700	Up_O2		NA	1	1	1	1	1
Prupe.6G076300	ppa010312m	46.4426	239.634	399.266	-230.96	-215.934	-238.022	0.0860051	NOT_TF	Triose-phosphate isomerase / Triosephosphate mutase	AT3G55440	Up_O1		T0,T1,T2	-1	-1	-1	-1	-1
Prupe.6G077600	ppa012989m	29.6054	-148.433	107.512	29.6054	19.6123	-39.0368	0.862199	NOT_TF	OUTER ENVELOPE PORE PROTEIN 16-1, CHLOROPLASTIC	AT2G28900			NA	-1	-1	-1	-1	-1
Prupe.6G081100	ppa008066m	-26.483	-10.2572	-49.6191	84.338	-226.212	229.375	0.772754	NOT_TF	NAD DEPENDENT EPIMERASE/DEHYDRATASE	AT2G28760			NA	NA	NA	NA	NA	NA
Prupe.6G081700	ppa010358m	-125.827	-229.101	15.6116	83.408	147.26	117.976	0.175389	NOT_TF	THO complex subunit 4A	AT5G59950			NA	NA	NA	NA	NA	NA
Prupe.6G082000	ppa012932m,ppa012943m,ppa012954m,ppa013013m	55.2009	-250.104	-250.104	395.376	141.791	-174.166	0.510101	NOT_TF	histone H2B (H2B)	AT1G07790			NA	-1	-1	-1	-1	0
Prupe.6G082300	ppa012888m	124.599	9.72829	-20.5779	-86.1338	-26.0009	13.5973	0.525702	NOT_TF	Histone H2A	AT5G02560			NA	-1	-1	-1	-1	-1
Prupe.6G083700	ppa017220m	0.270343	-11.1029	120.879	102.977	-216.933	-9.50564	0.669497	NOT_TF	Ras-related protein Rab-8A (RAB8A, MEL)	AT5G59840			NA	NA	NA	NA	NA	NA
Prupe.6G087200	ppa001478m	47.8478	-180.93	-41.5567	60.2902	121.004	-35.1393	0.527106	NOT_TF	E3 UFM1-PROTEIN LIGASE 1	AT3G46220			NA	NA	NA	NA	NA	NA
Prupe.6G087300	ppa002794m	-28.2101	7.6456	-87.4557	-141.038	157.07	107.512	0.661797	NOT_TF	CCR4-NOT transcription complex subunit 2 (CNOT2, NOT2)	AT1G07705			NA	1	1	1	1	1
Prupe.6G088500	ppa000651m	127.387	31.9045	115.249	-114.152	-100.24	-97.9261	0.0396485	NOT_TF	KINESIN MOTOR PROTEIN-RELATED PROTEIN-RELATED	AT3G45850	Up_O1		NA	NA	NA	NA	NA	NA
Prupe.6G089800	ppa000777m	204.131	-234.551	293.426	27.8427	-207.101	-122.503	0.598452	NOT_TF	Phototropin-1	AT3G45780			NA	-1	-1	-1	0	-1
Prupe.6G091600	ppa010413m,ppa010431m	748.531	-57.639	-178.184	-43.9072	-99.4335	-470.616	0.564514	NOT_TF	L-ASCORBATE PEROXIDASE 2, CYTOSOLIC	AT1G07890			T0,T1,T2	NA	NA	NA	NA	NA
Prupe.6G091700	ppa007370m	-56.8338	-78.5613	69.4758	-248.731	87.2336	256.375	0.79336	NOT_TF	MITOGEN-ACTIVATED PROTEIN KINASE 3	AT3G45640			NA	0	0	0	0	-1
Prupe.6G093800	ppa000447m	-36.695	-20.5779	200.151	-24.4764	-23.7016	-63.134	0.589927	NOT_TF	carbamoyl-phosphate synthase large subunit (carB, CPA2)	AT1G29900			NA	0	0	-1	-1	-1
Prupe.6G095200	ppa005718m	-54.0952	-94.6419	81.4378	0.110483	203.615	-157.889	0.798933	NOT_TF	elongation factor 1-alpha (EEF1A)	AT5G60390			NA,NA,T2	-1	-1	-1	-1	-1
Prupe.6G095700	ppa005717m	-134.165	404.511	-23.7016	-47.9394	-65.2865	-110.914	0.624691	NOT_TF	elongation factor 1-alpha (EEF1A)	AT5G60390			NA	0	0	0	0	0
Prupe.6G098200	ppa013697m	-137.34	-119.872	-128.19	130.625	138.385	120.879	0.00515013	NOT_TF	SEC61BETA-PROV PROTEIN	AT5G60460	Up_O2		NA	NA	NA	NA	NA	NA
Prupe.6G101000	ppa002111m	177.21	24.4109	-70.5085	-203.246	-132.946	179.092	0.687967	NOT_TF	4-hydroxy-3-methylbut-2-en-1-yl diphosphate synthase, chloroplastic	AT5G60600			NA	1	1	1	1	1
Prupe.6G101200	ppa003432m	27.1608	-197.952	184.071	-19.7825	40.4607	-15.8171	0.88122	NOT_TF	PROTEIN DISULFIDE-ISOMERASE A3	AT5G60640			NA	-1	0	0	0	-1
Prupe.6G101600	ppa009689m	-68.1721	381.179	205.108	-191.979	-193.483	-137.16	0.237543	NOT_TF	AQUAPORIN PIP2-1-RELATED	AT2G37170			T0,T1,T2	-1	-1	-1	-1	-1
Prupe.6G101700	ppa012511m,ppa012524m	-101.624	160.53	-356.373	81.3873	108.288	105.387	0.527106	NOT_TF	large subunit ribosomal protein L12e (RP-L12e, RPL12)	AT2G37190			T0,T1,NA	-1	-1	-1	-1	-1
Prupe.6G106800	ppa003328m	207.748	91.881	-111.738	-85.6206	-27.3082	-106.045	0.508935	NOT_TF	CHAPERONIN 60 SUBUNIT ALPHA 1, CHLOROPLASTIC	AT2G28000			NA	NA	NA	NA	NA	NA
Prupe.6G107800	ppa001552m	16.1774	-17.4386	19.4678	-181.529	-151.594	363.951	0.88122	NOT_TF	Cell division protein 48 (CDC48), N-terminal domain (CDC48_N) // Cell division protein 48 (CDC48), domain 2 (CDC48_2)	AT5G03340			NA,T1,T2	1	1	1	1	1
Prupe.6G109100	ppa011023m,ppa011043m	-111.554	-59.9927	226.228	-39.2432	12.9624	50.6468	0.862199	NOT_TF	Lactoylglutathione lyase	AT1G08110			NA	0	0	0	0	1
Prupe.6G112800	ppa009729m	50.6468	-340.406	-205.505	205.108	169.115	106.614	0.217193	NOT_TF	SUPEROXIDE DISMUTASE [CU-ZN] 2, CHLOROPLASTIC (PpSOD6, Cu/Zn)	AT2G28190			T0,T1,T2	-1	0	-1	-1	-1
Prupe.6G114100	ppa011745m	-162.364	-157.18	-160.699	235.563	76.2797	200.727	0.0339352	NOT_TF	Uncharacterized protein	AT5G22870	Up_O2		NA	NA	NA	NA	NA	NA
Prupe.6G115400	ppa024131m	-120.735	-96.6635	-106.045	87.2336	121.773	126.179	0.00976365	NOT_TF	Protein argonaute 5	AT2G27880	Up_O2		NA	-1	0	0	0	0
Prupe.6G116900	ppa006917m	196.474	-58.6984	36.1086	-179.423	148.698	-194.609	0.615791	NOT_TF	UDP-D-apiose/UDP-D-xylose synthase 2	AT1G08200			NA	1	1	0	1	0
Prupe.6G117500	ppa000732m	259.057	37.4445	-36.9591	-38.5391	-104.226	-185.169	0.358472	NOT_TF	AP-2 complex subunit alpha-2	AT5G22780			NA	1	1	1	1	0
Prupe.6G122700	ppa018850m	-74.2148	71.2115	14.5699	50.6468	-135.802	69.8072	0.856629	NOT_TF	Acid phosphatase / Phosphomonoesterase // Protein-tyrosine-phosphatase / PTPase	AT3G44620			NA	NA	NA	NA	NA	NA
Prupe.6G127200	ppa005989m	-7.75216	-156.889	-68.3293	12.553	289.872	-91.9814	0.558199	NOT_TF	vacuolar protein-sorting-associated protein 4 (VPS4)	AT2G27600			NA	1	1	1	1	1
Prupe.6G128500	ppa008197m,ppa008199m	-374.95	244.792	-124.541	-133.334	370.616	123.389	0.639411	NOT_TF	ALPHA/BETA-HYDROLASES SUPERFAMILY PROTEIN	AT5G22460			NA	1	1	1	1	1
Prupe.6G129700	ppa011284m	-282.056	14.5132	-1.1745	-52.4473	310.424	107.839	0.485137	NOT_TF	large subunit ribosomal protein L10Ae (RP-L10Ae, RPL10A)	AT1G08360			NA,T1,NA	0	-1	-1	-1	-1
Prupe.6G130100	ppa012826m	-161.496	-154.42	-157.608	90.1451	172.18	238.837	0.0271547	NOT_TF	FERREDOXIN-4, CHLOROPLASTIC-RELATED	AT2G27510	Up_O2		NA	1	1	1	1	1
Prupe.6G131900	ppa013568m	-226.554	182.141	151.274	-246.766	4.99204	242.551	0.836806	NOT_TF	Uncharacterized protein At2g27730, mitochondrial	AT2G27730			NA	NA	NA	NA	NA	NA
Prupe.6G134600	ppa011184m	96.6691	78.3382	123.818	-119.049	-108.786	-103.993	0.00976365	NOT_TF	VESICLE-ASSOCIATED MEMBRANE PROTEIN 714	AT5G22360	Up_O1		NA	NA	NA	NA	NA	NA
Prupe.6G135800	ppa003566m	-80.8969	-96.417	8.99962	-167.345	173.109	191.706	0.60973	NOT_TF	Nicastrin (Nicastrin)	AT3G44330			NA	NA	NA	NA	NA	NA
Prupe.6G137600	ppa008090m	-104.337	79.4084	251.063	-262.481	-269.816	411.34	0.763429	NOT_TF	3-cyanoalanine hydratase	AT5G22300			NA	-1	-1	-1	-1	-1
Prupe.6G141300	ppa008094m	155.922	-301.523	11.1474	43.1199	107.996	-56.8896	0.742262	NOT_TF	ALDO/KETO REDUCTASE	AT1G60710			NA	0	0	0	0	0
Prupe.6G143400	ppa020466m	-30.4899	-144.922	323.414	5.60037	-111.738	-13.1794	0.72079	NOT_TF	Ferredoxin--NAD(+) reductase	AT3G44190			NA	1	1	1	1	1
Prupe.6G145800	ppa000783m	-104.877	88.5028	-101.025	19.8214	60.2902	73.059	0.515671	NOT_TF	Serine/threonine-protein phosphatase BSL3	AT2G27210			NA	1	1	1	0	1
Prupe.6G148100	ppa006884m	184.071	16.8888	107.996	-269.816	-52.2245	19.6123	0.339187	NOT_TF	CALCIUM-DEPENDENT PHOSPHOTRIESTERASE SUPERFAMILY PROTEIN-RELATED	AT1G08470			NA	NA	NA	NA	NA	NA
Prupe.6G148300	ppa012931m	-60.7124	218	185.177	-206.433	-121.316	-8.32232	0.318828	NOT_TF	Succinate dehydrogenase (quinone) / Succinic dehydrogenase	AT1G08480			NA	-1	-1	-1	-1	-1
Prupe.6G149500	ppa000604m	132.963	229.375	102.641	-178.793	-173.755	-177.023	0.0203541	NOT_TF	Ubiquitin carboxyl-terminal hydrolase 12	AT5G06600	Up_O1		NA	NA	NA	NA	NA	NA
Prupe.6G150600	ppa010922m	-32.6645	61.055	241.331	-164.411	29.6712	-102.026	0.432397	NOT_TF	Thioredoxin domain-containing protein PLP3A	AT3G50960			NA	1	1	0	0	0
Prupe.6G150800	ppa025914m	-82.213	-62.7454	-41.6017	156.984	-68.3293	93.7278	0.406554	NOT_TF	BETA-D-GLUCAN EXOHYDROLASE-LIKE PROTEIN-RELATED	AT5G20950			NA	-1	-1	-1	-1	-1
Prupe.6G153800	ppa003365m	-145.278	-128.325	-135.98	89.4844	160.286	171.683	0.0159651	NOT_TF	ARSENITE-RESISTANCE PROTEIN 2	AT2G27100	Up_O2		NA	NA	NA	NA	NA	NA
Prupe.6G154400	ppa004060m	-44.4826	84.8104	174.511	-44.4826	-221.071	88.3603	0.562934	NOT_TF	T-complex protein 1 subunit eta (CCT7)	AT3G11830			NA	0	0	0	0	0
Prupe.6G154800	ppa000990m	-8.93616	47.295	151.849	-73.6742	-49.4973	-37.4742	0.276774	NOT_TF	Protein argonaute 4	AT2G27040	Up_O1		NA	-1	-1	-1	-1	-1
Prupe.6G156800	ppa005885m	-42.9995	185.177	98.5741	-96.8264	-78.1939	-73.4358	0.275343	NOT_TF	COP9 signalosome complex subunit 2 (COPS2, CSN2, TRIP15)	AT2G26990			NA	NA	NA	NA	NA	NA
Prupe.6G161400	ppa009849m	-57.7712	426.725	-116.686	-85.9924	-108.999	-73.8644	0.60973	NOT_TF	Stizolobate synthase	AT4G15093			NA	NA	NA	NA	NA	NA
Prupe.6G163400	ppa007242m	370.616	-216.821	-25.3401	-66.7955	-154.357	89.154	0.763641	NOT_TF	Actin-7	AT5G09810		No MATCH (2 spots)	NA	1	1	1	1	0
Prupe.6G169300	ppa010675m	-220.174	31.4378	-0.861883	-137.745	116.837	323.414	0.599327	NOT_TF	Mitochondrial ATP synthase subunit (Mt_ATP_synt)	AT2G21870			NA	1	1	1	1	0
Prupe.6G172300	ppa007431m	138.82	-54.2154	-114.711	58.9253	-20.6828	-52.4473	0.87134	NOT_TF	DEVELOPMENTALLY-REGULATED GTP-BINDING PROTEIN 2	AT4G39520			NA	NA	NA	NA	NA	NA
Prupe.6G172500	ppa004868m	43.1199	42.5579	-21.566	101.201	-3.0237	-208.952	0.715835	NOT_TF	2-isopropylmalate synthase / Isopropylmalate synthetase	AT1G18500			NA	-1	-1	-1	-1	-1
Prupe.6G173200	ppa003327m	-148.995	85.1951	328.723	-239.681	-59.45	119.705	0.647581	NOT_TF	4-alpha-glucanotransferase, chloroplastic/amyloplastic	AT5G64860			NA	1	1	1	1	1
Prupe.6G178400	ppa002551m	14.3958	26.8702	100.099	-59.6248	33.1338	-115.083	0.394797	NOT_TF	apoptotic chromatin condensation inducer in the nucleus (ACIN1, ACINUS)	AT4G39680			NA	-1	-1	0	0	1
Prupe.6G178900	ppa002896m	-17.4386	115.719	-122.108	2.54621	-8.7889	50.8331	0.798933	NOT_TF	mitofilin (IMMT, FCJ1, MNOS2)	AT4G39690			NA	1	1	1	1	0
Prupe.6G180800	ppa012082m	130.625	203.093	237.011	-207.391	-197.952	-210.396	0.0119169	NOT_TF	3-hydroxyacyl-[acyl-carrier-protein] dehydratase / D-3-hydroxyoctanoyl-[acyl carrier protein] dehydratase	AT5G10160	Up_O1		NA	NA	NA	NA	NA	NA
Prupe.6G186600	ppa008881m	-296.111	202.388	-197.952	-340.406	172.902	626.135	0.661797	NOT_TF	ANNEXIN D1-RELATED	AT5G65020			NA	0	0	1	0	-1
Prupe.6G190500	ppa003079m	-130.89	-108.786	-118.674	100.099	180.216	90.5218	0.0209123	NOT_TF	SNW domain-containing protein 1 (SNW1, SKIIP, SKIP)	AT1G77180	Up_O2		NA	0	-1	0	0	0
Prupe.6G191600	ppa011070m	-112.179	-22.6879	-102.068	108.92	262.507	-159.841	0.562934	NOT_TF	Ras-related protein Rab-11A (RAB11A)	AT5G65270			NA	1	1	0	0	0
Prupe.6G192100	ppa010485m	-198.978	-212.988	-207.773	163.95	114.371	395.376	0.067784	NOT_TF	small subunit ribosomal protein S6e (RP-S6e, RPS6)	AT5G10360	Up_O2		NA	0	0	-1	-1	-1
Prupe.6G192200	ppa008251m	-151.324	-140.936	-145.278	61.7166	233.152	173.475	0.044163	NOT_TF	SERINE/THREONINE-PROTEIN KINASE SRK2C	AT1G78290	Up_O2		NA	1	1	1	1	1
Prupe.6G192300	ppa006265m	-3.24855	87.5158	4.99204	-45.3945	-11.5668	-4.69426	0.455549	NOT_TF	LANC-LIKE PROTEIN GCL1	AT5G65280			NA	-1	-1	-1	-1	-1
Prupe.6G192700	ppa013166m,ppa013183m,ppa013185m	38.063	245.671	106.614	-545.473	-140.798	218	0.544768	NOT_TF	histone H3 (H3)	AT4G40030			NA	0	-1	-1	0	0
Prupe.6G194000	ppa011251m	-320.747	-12.3473	131.758	-0.305609	113.493	176.259	0.575047	NOT_TF	Uncharacterized protein	no match			NA	NA	NA	NA	NA	NA
Prupe.6G196400	ppa010331m	-53.7594	-98.644	78.3382	-94.1235	-202.482	428.519	0.793649	NOT_TF	14-3-3-LIKE PROTEIN GF14 LAMBDA	AT5G65430			NA	NA	NA	NA	NA	NA
Prupe.6G198800	ppa000319m	86.8048	82.6363	-100.125	-42.1814	-90.9299	64.614	0.72366	NOT_TF	KINESIN-LIKE PROTEIN KCA1-RELATED	AT5G65460			NA	NA	NA	NA	NA	NA
Prupe.6G208200	ppa007605m	-64.0662	-83.3568	59.8296	-187.158	83.7598	233.823	0.735045	NOT_TF	CINNAMYL ALCOHOL DEHYDROGENASE 6-RELATED	AT4G37970			NA	1	0	0	0	0
Prupe.6G209200	ppa001572m	163.95	84.6574	-171.323	-125.715	150.538	-158.155	0.752462	NOT_TF	Oligopeptidase A	AT5G65620			NA,NA,T2	NA	NA	NA	NA	NA
Prupe.6G210900	ppa002424m	-181.529	-186.42	-186.42	153.399	198.5	227.564	0.00933321	NOT_TF	phosphoenolpyruvate carboxykinase (ATP) (E4.1.1.49, pckA)	AT4G37870	Up_O2		NA	0	1	1	0	0
Prupe.6G212400	ppa007722m	-124.376	-67.6955	-84.9826	-21.4571	341.133	-17.7176	0.455549	NOT_TF	Malate dehydrogenase, glyoxysomal	AT2G22780			NA	0	0	-1	0	-1
Prupe.6G214100	ppa016288m	-142.791	-125.827	-133.826	196.739	216.519	12.1988	0.0969914	NOT_TF	Putative nuclear matrix constituent protein 1-like protein	AT5G65770	Up_O2		NA	0	0	1	0	0
Prupe.6G214200	ppa006309m	160.286	89.0762	-69.2268	-84.024	-64.0662	-58.2558	0.385922	NOT_TF	Branched-chain-amino-acid aminotransferase 3, chloroplastic	AT3G49680			NA	1	0	0	0	0
Prupe.6G220000	ppa012077m	57.1231	-8.49257	280.662	-137.34	-173.854	19.8214	0.366698	NOT_TF	ADP-ribosylation factor-like protein 8 (ARL8)	AT3G49870			T0,T1,NA	NA	NA	NA	NA	NA
Prupe.6G221700	ppa009821m	63.8126	-211.545	203.615	25.2459	-50.1576	-32.3866	0.804033	NOT_TF	MITOCHONDRIAL OUTER MEMBRANE PROTEIN PORIN 2-RELATED	AT5G67500			NA	1	1	1	1	1
Prupe.6G223400	ppa008489m	-159.841	132.963	92.2965	-135.22	-218.178	383.207	0.873904	NOT_TF	PEROXIDASE 35-RELATED	AT4G37530			NA,T1,T2	-1	-1	-1	-1	-1
Prupe.6G229100	ppa006298m	-110.069	111.945	10.9578	121.924	20.5752	-170.992	0.853038	NOT_TF	D-amino-acid oxidase	AT5G67290			NA	1	1	1	1	1
Prupe.6G233700	ppa001607m	-136.128	-50.8462	-50.7715	-92.5625	1.10872	434.54	0.564514	NOT_TF	transitional endoplasmic reticulum ATPase (VCP, CDC48)	AT3G53230			NA	1	1	1	1	1
Prupe.6G235100	ppb005202m	11.7881	126.179	115.719	30.6716	-272.903	-14.7298	0.437406	NOT_TF	adenosine kinase (E2.7.1.20, ADK)	AT5G03300			T0,T1,T2	0	0	-1	0	-1
Prupe.6G235200	ppa007185m	180.216	-116.518	-91.8598	17.1302	0.0409842	0.0409842	0.846862	NOT_TF	isocitrate dehydrogenase (NAD+) (IDH3)	AT5G03290			T0,NA,NA	1	1	1	1	0
Prupe.6G237200	ppa012241m	138.385	-269.816	-195.922	219.726	106.614	-61.3021	0.527106	NOT_TF	V-type H+-transporting ATPase subunit G (ATPeV1G, ATP6G)	AT3G01390			NA	NA	NA	NA	NA	NA
Prupe.6G238700	ppa010060m	-43.694	65.4688	-67.4674	116.224	-166.045	77.7613	0.819575	NOT_TF	syntaxin of plants SYP7 (SYP7)	AT3G09740			NA	NA	NA	NA	NA	NA
Prupe.6G242600	ppa006524m	102.816	-72.8935	-110.022	244.003	-140.289	-98.1461	0.833451	NOT_TF	large subunit ribosomal protein L4e (RP-L4e, RPL4)	AT3G09630			NA	0	1	0	0	0
Prupe.6G244100	ppa009418m	-96.6635	-63.3011	-68.9858	42.5579	85.5124	113.281	0.0339352	NOT_TF	ADENYLATE KINASE 1, MITOCHONDRIAL-RELATED	AT2G37250	Up_O2		NA	1	1	0	1	0
Prupe.6G244700	ppa010816m	98.6332	63.5367	-9.06408	-208.165	-16.3441	88.5028	0.603416	NOT_TF	GLUTATHIONE S-TRANSFERASE L1-RELATED	AT5G02790			NA	0	-1	-1	-1	-1
Prupe.6G246300	ppa000629m	-142.076	184.924	297.372	-161.496	-96.417	-11.7685	0.49096	NOT_TF	Calcium-transporting ATPase 1, endoplasmic reticulum-type	AT1G07810			NA	NA	NA	NA	NA	NA
Prupe.6G249100	ppa007581m	169.115	158.628	75.0822	-157.608	-151.164	-152.534	0.0166074	NOT_TF	Diaminopimelate epimerase, chloroplastic	AT3G53580	Up_O1		NA	NA	NA	NA	NA	NA
Prupe.6G249800	ppa011286m	199.362	-61.0571	-267.395	241.331	-417.176	220.386	0.825133	NOT_TF	Ras-related protein RABE1a	AT5G59840			NA	NA	NA	NA	NA	NA
Prupe.6G249900	ppa010998m	-230.744	-88.536	-202.853	167.838	86.7567	354.657	0.0995368	NOT_TF	INORGANIC PYROPHOSPHATASE-LIKE PROTEIN	AT3G53620	Up_O2		T0,T1,T2	NA	NA	NA	NA	NA
Prupe.6G250700	ppa013109m	512.736	-94.1235	-167.345	78.8761	-253.366	-145.746	0.661797	NOT_TF	Actin-depolymerizing factor 2	AT5G59880		No MATCH	NA	1	1	1	1	1
Prupe.6G251500	ppa005179m	-156.469	51.4803	-175.813	206.825	-28.2354	126.372	0.367878	NOT_TF	ADP-ribosylation factor GTPase-activating protein 1 (ARFGAP1)	AT3G53710			NA	1	1	1	1	1
Prupe.6G252500	ppa024477m	-179.423	-117.084	354.657	-209.223	164.408	90.1451	0.88122	NOT_TF	MEDIATOR OF RNA POLYMERASE II TRANSCRIPTION SUBUNIT 37E-RELATED	AT5G02500			NA	1	1	1	1	0
Prupe.6G257200	ppa010325m	-76.7135	-31.1211	-44.7161	-166.223	8.82579	392.737	0.661797	NOT_TF	Uncharacterized protein At2g37660, chloroplastic	AT2G37660			NA	1	1	1	1	-1
Prupe.6G258500	ppa006803m	-125.083	32.1152	-32.2219	-18.0797	172.464	12.7451	0.528711	NOT_TF	hsp70-interacting protein (HSPBP1)	AT3G09350			NA	NA	NA	NA	NA	NA
Prupe.6G262300	ppa002087m	-174.166	-113.495	37.5365	154.776	110.221	31.7682	0.25762	NOT_TF	Glutamate-5-semialdehyde dehydrogenase / Glutamyl-gamma-semialdehyde dehydrogenase	AT2G39800			NA	-1	-1	-1	-1	-1
Prupe.6G262400	ppa009527m	10.6881	-195.922	117.976	-1.50295	37.5365	49.2097	0.737139	NOT_TF	uracil phosphoribosyltransferase (upp, UPRT)	AT3G53900			NA	1	1	1	1	0
Prupe.6G264400	ppa009070m	-80.4789	87.3178	20.1654	-228.644	12.4055	243.228	0.88367	NOT_TF	proteasome inhibitor subunit 1 (PI31) (PSMF1)	AT3G53970			NA	-1	-1	-1	-1	0
Prupe.6G265200	ppa012560m	294.55	346.595	-140.57	-148.781	-291.92	-84.6307	0.337976	NOT_TF	Universal stress protein family (Usp)	AT3G53990			NA	1	1	1	1	1
Prupe.6G268400	ppa011641m	193.594	-138.976	-114.931	-28.4035	72.1264	6.28542	0.79533	NOT_TF	HEME-BINDING PROTEIN-RELATED	AT2G37970			NA	1	1	1	1	1
Prupe.6G269000	ppa006126m	42.8819	-125.246	130.767	119.023	-104.877	-113.363	0.764105	NOT_TF	CHAPERONE PROTEIN DNAJ-LIKE PROTEIN	AT2G38000			NA	-1	-1	-1	-1	-1
Prupe.6G269100	ppa013629m	99.1291	-8.10672	-323.989	2.34803	79.7585	127.069	0.584336	NOT_TF	large subunit ribosomal protein L35Ae (RP-L35Ae, RPL35A)	AT1G07070			NA	0	0	0	-1	-1
Prupe.6G269400	ppa009102m	-57.1089	-103.711	-63.1857	171.683	86.5258	-61.6997	0.350349	NOT_TF	solute carrier family 25 (mitochondrial uncoupling protein), member 8/9 (UCP2_3, SLC25A8_9)	AT3G54110			NA	0	1	0	0	0
Prupe.6G270200	ppa001799m	22.5251	-95.1621	118.378	100.637	-211.584	60.7175	0.811011	NOT_TF	acetyl-CoA carboxylase carboxyl transferase subunit alpha (accA)	AT2G38040			NA	1	1	0	0	-1
Prupe.6G272100	ppa009004m	-189.299	72.6904	-82.9516	-255.641	326.427	185.359	0.661797	NOT_TF	26S proteasome regulatory subunit N8 (PSMD7, RPN8)	AT5G05780			NA	-1	0	-1	-1	-1
Prupe.6G275500	ppa010206m	-117.532	-23.7016	-177.685	77.7613	131.758	117.324	0.0847573	NOT_TF	CLATHRIN LIGHT CHAIN 2	AT3G51890	Up_O2		NA	1	1	1	1	1
Prupe.6G277500	ppa009029m	316.286	12.553	-8.7889	-127.766	-57.1089	-166.948	0.341461	NOT_TF	pyridoxal 5'-phosphate synthase pdxS subunit (pdxS, pdx1)	AT5G01410			NA,NA,T2	1	1	1	0	0
Prupe.6G280500	ppa006778m,ppa006800m	-5.34621	154.776	-199.377	25.6453	57.1788	-45.4315	0.812358	NOT_TF	Proliferation-associated protein 2G4	AT3G51800			NA	NA	NA	NA	NA	NA
Prupe.6G280800	ppa003086m	-192.384	-401.3	11.7881	96.6691	280.216	276.526	0.17657	NOT_TF	Pyruvate decarboxylase 1	AT4G33070		No MATCH (2 spots)	NA	1	1	1	1	1
Prupe.6G281800	ppa009331m	-139.285	-172.494	-86.9278	95.5928	181.142	124.599	0.0271547	NOT_TF	BAG FAMILY MOLECULAR CHAPERONE REGULATOR 4	AT3G51780	Up_O2		NA	NA	NA	NA	NA	NA
Prupe.6G282900	ppa000563m	179.366	-43.9072	31.0509	-141.739	-140.359	100.099	0.583723	NOT_TF	ubiquitin-activating enzyme E1 (UBE1, UBA1)	AT2G30110			NA	1	1	1	1	1
Prupe.6G283700	ppa010086m	524.47	-150.131	-161.135	37.5365	-123.938	-274.792	0.661797	NOT_TF	Ferritin-3, chloroplastic	AT3G11050		No MATCH	NA	NA	NA	NA	NA	NA
Prupe.6G283900	ppa012415m	346.595	-104.226	156.984	-157.639	-138.944	-124.541	0.331322	NOT_TF	Protein of unknown function, DUF538 (DUF538)	AT5G37070			NA	-1	-1	-1	-1	-1
Prupe.6G284700	ppa011121m	-148.005	-135.25	-140.289	103.304	249.011	91.881	0.0477293	NOT_TF	PRA1 FAMILY PROTEIN B1-RELATED	AT2G38360	Up_O2		NA	1	1	0	0	0
Prupe.6G284800	ppa013583m	-107.052	-115.979	-127.45	75.0822	126.114	155.643	0.0165186	NOT_TF	Macrophage migration inhibitory factor homolog	AT5G01650	Up_O2		T0,T1,T2	NA	NA	NA	NA	NA
Prupe.6G284900	ppa013632m	-111.021	-86.815	-93.4038	0.0409842	111.104	215.386	0.157397	NOT_TF	LS1-LIKE PROTEIN	AT5G01650			NA	1	-1	1	-1	1
Prupe.6G288600	ppa005092m	-47.3679	-101.764	-142.87	306.624	-117.448	61.2628	0.500824	NOT_TF	Alanine--glyoxylate aminotransferase 2 homolog 2, mitochondrial	AT2G38400			NA	NA	NA	NA	NA	NA
Prupe.6G289400	ppa008642m	-271.361	-118.702	46.2705	-194.609	451.289	158.143	0.557754	NOT_TF	Cationic peroxidase 1	AT5G05340			NA	-1	-1	-1	0	0
Prupe.6G290000	ppa009037m,ppa010348m	-114.457	-90.2249	-98.7994	183.453	115.249	11.1289	0.106985	NOT_TF	saposin (PSAP, SGP1)	AT3G51730			NA	NA	NA	NA	NA	NA
Prupe.6G293500	ppa010719m	82.6363	-146.209	-38.5391	31.7682	122.5	-98.4326	0.729522	NOT_TF	Elongation factor P	AT3G08740			NA	0	1	0	0	-1
Prupe.6G294000	ppa008522m,ppa008542m	-20.5779	-173.019	111.945	261.356	-8.49257	-229.101	0.831225	NOT_TF	Uncharacterized protein	AT2G38550			NA	1	1	1	1	0
Prupe.6G295900	ppa001164m	63.924	123.389	113.281	-117.532	-105.541	-101.908	0.0159265	NOT_TF	RECEPTOR-LIKE PROTEIN KINASE FERONIA	AT3G51550	Up_O1		NA	NA	NA	NA	NA	NA
Prupe.6G300000	ppa003647m	163.126	-282.004	-80.2184	200.268	14.2269	-82.8774	0.683342	NOT_TF	2,3-bisphosphoglycerate-independent phosphoglycerate mutase	AT3G08590			T0,T1,T2	1	1	1	1	1
Prupe.6G302600	ppa001925m	235.563	-63.1857	-121.049	54.655	-121.753	-64.815	0.752442	NOT_TF	Probable glutamate--tRNA ligase, cytoplasmic	AT5G26710			NA	NA	NA	NA	NA	NA
Prupe.6G302700	ppa011263m	-282.004	45.9139	-253.366	-38.7066	524.47	68.0792	0.428864	NOT_TF	GERMIN-LIKE PROTEIN SUBFAMILY 2 MEMBER 1-RELATED	AT1G09560			NA	0	-1	-1	0	-1
Prupe.6G303200	ppa006114m	-104.226	-108.999	-45.3945	51.7598	-13.1794	250.08	0.303575	NOT_TF	PECTINACETYLESTERASE FAMILY PROTEIN	AT5G26670			NA	1	1	1	1	1
Prupe.6G304600	ppa004505m	274.037	68.5445	226.458	-205.676	-195.482	-208.165	0.0402395	NOT_TF	Aspartic proteinase	AT1G11910	Up_O1		NA	1	1	1	1	0
Prupe.6G304900	ppa005612m	14.616	98.6332	167.838	-107.123	-92.5625	-90.2249	0.0957346	NOT_TF	Isopenicillin N epimerase	AT5G26600	Up_O1		NA	NA	NA	NA	NA	NA
Prupe.6G305000	ppa004689m	-59.6248	-87.9597	63.5367	283.785	-239.924	15.8087	0.804033	NOT_TF	Isopenicillin-N epimerase	AT5G26600			NA	1	1	1	1	1
Prupe.6G306800	ppa000637m	128.18	217.837	-82.1269	33.5571	-170.127	-228.155	0.419727	NOT_TF	Protein transport protein Sec24-like At3g07100	AT3G07100			NA	NA	NA	NA	NA	NA
Prupe.6G307600	ppa002782m	-25.1112	-14.6029	-56.0743	-173.939	47.4791	260.005	0.722923	NOT_TF	GLUCOSE-6-PHOSPHATE 1-DEHYDROGENASE 4, CHLOROPLASTIC	AT1G09420			NA	-1	-1	-1	-1	-1
Prupe.6G308600	ppa010615m	163.639	260.005	-236.719	159.666	-103.088	-401.3	0.661797	NOT_TF	ADP-ribosylation factor 2	AT1G10630			T0,T1,T2	NA	NA	NA	NA	NA
Prupe.6G309100	ppa012108m	155.086	-23.5002	100.956	-99.4335	-81.1859	-77.4483	0.17657	NOT_TF	Transport protein particle (TRAPP) complex subunit	AT5G02280			NA	NA	NA	NA	NA	NA
Prupe.6G310300	ppa012574m	2.54621	-138.727	-201.705	459.171	-208.109	34.1786	0.609031	NOT_TF	Protein of unknown function, DUF538 (DUF538)	AT1G09310			NA	1	1	1	1	1
Prupe.6G313200	ppa010515m	52.1106	118.378	93.7278	-105.259	-90.0036	-88.3614	0.0185132	NOT_TF	Uncharacterized protein	AT1G56423	Up_O1		NA	NA	NA	NA	NA	NA
Prupe.6G313300	ppa000809m	-22.2452	-169.265	32.5734	82.6363	124.599	-73.5641	0.574953	NOT_TF	Lon-like ATP-dependent protease [EC:3.4.21.-] (PRSS15, PIM1)	AT5G26860			NA	NA	NA	NA	NA	NA
Prupe.6G313800	ppa001833m	-163.603	486.972	-9.24156	-133.826	-91.6611	-42.1814	0.615791	NOT_TF	inorganic pyrophosphatase (ppa)	AT1G15690			NA	NA	NA	NA	NA	NA
Prupe.6G314700	ppa011842m	-7.60464	50.8331	-112.179	-50.7715	303.689	-211.545	0.825073	NOT_TF	GTP-binding protein SAR1 (SAR1)	AT4G02080			NA	-1	0	0	0	0
Prupe.6G315000	ppa008282m	-327.687	-132.584	155.643	11.1474	116.224	293.426	0.485137	NOT_TF	PROTEIN DISULFIDE ISOMERASE	AT2G47470			T0,T1,T2	NA	NA	NA	NA	NA
Prupe.6G315900	ppa004091m	300.933	-333.272	-44.8923	-217.418	215.933	95.3458	0.818942	NOT_TF	Importin subunit alpha-1	AT3G06720			NA	1	1	1	1	1
Prupe.6G318700	ppa012012m	-98.4326	-61.3021	-188.203	213.414	192.243	-92.648	0.331322	NOT_TF	large subunit ribosomal protein L18e (RP-L18e, RPL18)	AT5G27850			NA	-1	-1	-1	-1	0
Prupe.6G319400	ppa012165m	-108.927	-25.1112	-8.10672	-135.98	258.292	68.6599	0.626716	NOT_TF	Malignant T-cell-amplified sequence 1-A	AT1G09150			NA	1	0	0	0	0
Prupe.6G320300	ppa006192m	-111.056	50.0603	-39.2432	-102.068	291.623	-59.6248	0.728772	NOT_TF	26S protease regulatory subunit 6A homolog	AT3G05530			NA	0	0	0	0	0
Prupe.6G320500	ppa009158m	76.7502	151.274	117.774	-131.614	-126.026	-119.049	0.0159265	NOT_TF	capping protein (actin filament) muscle Z-line, alpha (CAPZA)	AT3G05520	Up_O1		NA	NA	NA	NA	NA	NA
Prupe.6G321700	ppa002572m	-156.68	-19.7825	-28.7782	26.8702	-39.0368	271.178	0.485137	NOT_TF	HSCA5	AT5G42020			NA	NA	NA	NA	NA	NA
Prupe.6G322800	ppa002406m	-66.5384	-56.8338	77.7613	157.07	-124.828	-11.5668	0.825073	NOT_TF	Acyl-CoA-binding domain-containing protein 4	AT3G05420			NA	1	1	1	1	0
Prupe.6G324100	ppa001216m	82.0656	-188.793	-20.6828	-88.6564	216.13	7.40628	0.679272	NOT_TF	PpaLOX7.1, cyto	AT1G55020			NA,NA,T2	1	1	1	1	1
Prupe.6G324300	ppa001016m	-15.6353	224.097	157.07	7.6456	-185.421	-238.634	0.257287	NOT_TF	linoleate 9S-lipoxygenase (LOX1), PpaLOX7.2, Chlorop	AT1G55020			NA	NA	NA	NA	NA	NA
Prupe.6G325100	ppa002173m	119.913	31.7682	112.458	-108.786	-92.9681	-91.6611	0.0391815	NOT_TF	Aryldialkylphosphatase / Phosphotriesterase	AT3G05350	Up_O1		NA	1	1	1	1	1
Prupe.6G326600	ppa002661m	93.0962	176.114	183.453	-165.322	-158.799	-162.199	0.0159651	NOT_TF	Ras homolog gene family, member T1 (RHOT1, ARHT1)	AT5G27540	Up_O1		NA	NA	NA	NA	NA	NA
Prupe.6G326700	ppa008760m	5.45296	18.1775	102.816	-53.2159	-23.5002	-16.086	0.303575	NOT_TF	PEROXISOMAL ADENINE NUCLEOTIDE CARRIER 1-RELATED	AT5G27520			NA	NA	NA	NA	NA	NA
Prupe.6G327000	ppa005710m	48.7613	-302.407	-66.5384	163.126	103.966	28.5417	0.394387	NOT_TF	Serine--tRNA ligase / Seryl-tRNA synthetase	AT5G27470			NA	1	1	1	1	1
Prupe.6G328900	ppa012492m	-199.377	-24.1425	-35.1393	1.62937	283.785	38.5523	0.396738	NOT_TF	signal peptidase complex subunit 3 (SPCS3, SPC3)	AT5G27430			NA	-1	0	0	-1	0
Prupe.6G329200	ppa012235m,ppa012250m	103.304	0.626955	81.3873	-79.2116	-59.9927	-49.6191	0.119024	NOT_TF	UDP-N-acetylglucosamine transferase subunit ALG13 homolog	AT4G16710			NA	NA	NA	NA	NA	NA
Prupe.6G330000	ppa003625m	98.5741	46.7331	-84.7893	35.4455	-135.414	2.54621	0.687967	NOT_TF	Branched-chain-amino-acid aminotransferase-like protein 2	AT5G27410			NA	1	1	1	1	1
Prupe.6G332500	ppa012595m	-90.0036	110.736	592.941	-310.068	-169.693	-10.4491	0.440337	NOT_TF	histidine-containing phosphotransfer peotein (AHP)	AT3G21510			NA	-1	-1	-1	-1	-1
Prupe.6G332900	ppa013072m	103.659	117.009	-48.5313	-13.1393	-59.4091	-143.803	0.360032	NOT_TF	histone H2A (H2A)	AT1G54690			NA	0	0	0	-1	0
Prupe.6G334800	ppa011010m,ppa011194m	-222.519	-30.7974	20.2432	-226.946	540.581	-19.4666	0.679272	NOT_TF	TRAFFICKING PROTEIN PARTICLE COMPLEX SUBUNIT 6B	AT3G05000			NA	0	0	0	0	0
Prupe.6G335000	ppa012845m	-82.1269	-224.763	459.171	-42.9995	-17.4386	-14.3115	0.789088	NOT_TF	Superoxide dismutase [Cu-Zn] (PpSOD5, Cu/Zn)	AT1G08830		No MATCH	NA	0	0	0	0	-1
Prupe.6G338400	ppa008600m,ppa008604m	-76.1909	-230.96	-182.207	119.913	332.365	19.2121	0.17634	NOT_TF	Cysteine synthase	AT4G14880			NA	1	1	1	0	0
Prupe.6G339100	ppa011854m	-73.4358	417.791	51.4803	-153.338	-61.945	-188.203	0.420041	NOT_TF	Guanine deaminase	AT5G28050			NA	1	1	1	1	1
Prupe.6G339900	ppa008932m	137.209	-157.889	-238.634	73.7217	-91.9814	242.139	0.592723	NOT_TF	RIBOSE-5-PHOSPHATE ISOMERASE B	AT3G04880			NA	NA	NA	NA	NA	NA
Prupe.6G340000	ppa003478m	-208.044	-184.566	-138.976	83.0056	226.458	284.223	0.0446751	NOT_TF	Zeta-carotene desaturase, chloroplastic/chromoplastic	AT3G04870	Up_O2		NA	1	1	1	1	1
Prupe.6G340800	ppa009192m	-101.333	-65.037	207.748	-235.369	100.956	140.983	0.869298	NOT_TF	TETRATRICOPEPTIDE REPEAT PROTEIN	AT3G04830			NA	NA	NA	NA	NA	NA
Prupe.6G341500	ppa009739m	203.615	-213.503	-180.031	104.64	124.033	-136.979	0.723787	NOT_TF	RIBOSE-5-PHOSPHATE ISOMERASE	AT3G04790			NA	1	1	1	1	0
Prupe.6G341600	ppa012265m	351.828	-169.693	23.2978	-43.694	-66.4017	-119.497	0.626262	NOT_TF	AD039 HT014 THIOREDOXIN FAMILY TRP26	AT3G04780			NA	NA	NA	NA	NA	NA
Prupe.6G342700	ppa009733m	51.8949	204.131	-1.97316	-104.877	-89.3504	-87.8066	0.198988	NOT_TF	Uncharacterized protein	AT5G28830			NA	-1	1	1	1	1
Prupe.6G342800	ppa007264m	198.5	283.785	67.3113	-390.166	15.0305	-265.381	0.191615	NOT_TF	GDP-mannose 3,5-epimerase	AT5G28840			NA	-1	-1	-1	-1	-1
Prupe.6G344800	ppa005939m	126.478	-198.284	-113.363	218.85	-172.349	79.2058	0.690779	NOT_TF	TPR REPEAT CONTAINING PROTEIN	AT3G04710			NA	-1	-1	-1	-1	-1
Prupe.6G345700	ppa003484m	52.284	-97.7726	-137.249	20.2432	82.8805	88.045	0.347581	NOT_TF	KH DOMAIN CONTAINING RNA BINDING PROTEIN	AT3G04610			NA	NA	NA	NA	NA	NA
Prupe.6G348500	ppa012309m	20.1654	-189.043	51.8949	-64.5056	50.8331	140.718	0.652114	NOT_TF	PEPTIDYL-PROLYL CIS-TRANS ISOMERASE CYP18-3-RELATED	AT3G56070			NA	-1	-1	-1	-1	-1
Prupe.6G349400	ppa000753m	-137.249	-119.049	-127.766	93.3343	191.706	114.22	0.0203541	cell division cycle 5	Cell division cycle 5-like protein	AT1G09770	Up_O2		NA	1	1	1	1	1
Prupe.6G352700	ppa011808m	-114.711	-90.4728	-98.9441	6.28542	115.719	219.726	0.144065	NOT_TF	Exosome complex component CSL4	AT5G38890			NA	NA	NA	NA	NA	NA
Prupe.6G353600	ppa000041m	28.8605	83.2979	89.0762	-80.6493	-61.2203	-53.2159	0.0401627	NOT_TF	Translational activator GCN1	AT1G64790	Up_O1		NA	NA	NA	NA	NA	NA
Prupe.6G358600	ppa002067m	-166.749	187.087	51.7598	60.3907	-128.806	8.13827	0.78665	NOT_TF	translation initiation factor 3 subunit B (EIF3B)	AT5G27640			NA	NA	NA	NA	NA	NA
Prupe.6G360600	ppa005813m	-174.513	-174.842	-178.793	95.0634	143.367	344.411	0.0727527	zinc finger protein 1	PROTEIN PHOSPHATASE RELATED	AT3G02830	Up_O2		NA	1	1	1	1	1
Prupe.6G361600	ppa012512m	-101.764	-61.945	160.53	129.775	26.5899	-163.24	0.882619	NOT_TF	REGULATOR OF RIBONUCLEASE-LIKE PROTEIN 1-RELATED	AT5G16450			NA	1	1	1	1	0
Prupe.6G361700	ppa009267m	231.709	-9.24156	-24.6584	-114.457	28.3495	-146.953	0.496908	NOT_TF	Isopentenyl-diphosphate Delta-isomerase II	AT5G16440			NA	NA	NA	NA	NA	NA
Prupe.6G361900	ppa005197m	78.3382	20.1654	43.1199	-63.134	-86.6316	15.8962	0.241931	NOT_TF	BASIC LEUCINE ZIPPER AND W2 DOMAIN-CONTAINING PROTEIN	AT5G36230			NA	1	1	1	1	1
Prupe.6G364700	ppa009109m	-140.936	-172.794	-159.59	518.192	167.838	-263.694	0.527106	NOT_TF	phosphoglycolate phosphatase (PGP, PGLP)	AT5G36700			NA	1	1	1	1	0
Prupe.6G365100	ppa006858m	290.908	-218.321	-92.648	57.1788	-101.764	14.3958	0.88122	NOT_TF	Acyl-[acyl-carrier-protein] desaturase, chloroplastic	AT3G02630			NA,NA,T2	1	1	1	1	1
Prupe.6G365900	ppa007965m	7.19355	-100.24	164.408	-73.4358	94.1753	-82.213	0.763641	NOT_TF	Allyl-alcohol dehydrogenase // 2-alkenal reductase (NADP(+)) / NADPH-dependent alkenal/one oxidoreductase //	AT1G65560			NA	NA	NA	NA	NA	NA
Prupe.7G000400	ppa009408m	-74.9798	205.319	14.2269	-61.3021	-123.183	47.8478	0.619229	NOT_TF	Glyoxylate reductase / NADH-dependent glyoxylate reductase	AT3G25530			NA,T1,NA	0	-1	0	0	-1
Prupe.7G001300	ppa008625m	-10.7822	-253.366	-176.168	-148.005	130.767	501.968	0.469895	NOT_TF	Uncharacterized protein	AT2G39050			NA	1	1	1	1	0
Prupe.7G002200	ppa005641m	-185.62	-61.6997	61.2628	-140.936	312.83	87.5158	0.61469	NOT_TF	GLUCAN ENDO-1,3-BETA-GLUCOSIDASE 8-RELATED	AT1G64760			NA	1	1	1	1	1
Prupe.7G004600	ppa009935m	33.0419	-57.1089	303.689	-208.044	-47.612	29.6054	0.528711	NOT_TF	Uncharacterized protein	AT3G03890			NA	NA	NA	NA	NA	NA
Prupe.7G005100	ppa005649m	-198.284	0.270343	78.8761	209.223	2.34803	-54.8022	0.661797	NOT_TF	TUBULIN ALPHA-1 CHAIN-RELATED	AT5G19780			NA	NA	NA	NA	NA	NA
Prupe.7G005700	ppa013683m,ppa013691m	-265.381	-114.711	191.706	-9.56819	102.699	199.362	0.590075	NOT_TF	small subunit ribosomal protein S25e (RP-S25e, RPS25)	AT2G21580			T0,NA,NA	-1	-1	-1	-1	-1
Prupe.7G009200	ppa001783m	130.32	280.216	5.11527	-101.764	-224.512	-155.043	0.14779	NOT_TF	5-methyltetrahydropteroyltriglutamate--homocysteine methyltransferase	AT5G17920		No MATCH	T0,T1,T2	NA	NA	NA	NA	NA
Prupe.7G017700	ppa009801m	-91.1915	-137.745	25.4958	123.818	-77.307	148.698	0.468185	NOT_TF	NADH-CYTOCHROME B5 REDUCTASE	AT5G17770			NA	-1	-1	-1	-1	-1
Prupe.7G020000	ppa011678m	314.407	104.07	-150.465	191.706	-274.792	-282.004	0.60801	NOT_TF	nascent polypeptide-associated complex subunit alpha (EGD2, NACA)	AT3G12390			NA	-1	-1	-1	-1	-1
Prupe.7G022800	ppa009201m	-104.595	118.681	34.7783	-222.519	-138.976	381.179	0.876001	NOT_TF	20S proteasome subunit alpha 7 (PSMA3)	AT2G27020			NA	NA	NA	NA	NA	NA
Prupe.7G023000	ppa012689m	-218.321	29.6712	20.5752	-98.9441	90.8313	278.725	0.592723	NOT_TF	HIS TRIAD FAMILY PROTEIN 3	AT3G56490			NA	-1	-1	-1	-1	-1
Prupe.7G024100	ppa012070m,ppa012912m	303.689	129.883	-129.325	-110.914	-345.46	132.963	0.583723	NOT_TF	CALMODULIN-5	AT2G27030			T0,T1,T2	1	1	1	1	0
Prupe.7G039100	ppa000146m	8.82579	149.145	344.411	-167.718	-161.135	-165.322	0.149339	NOT_TF	Glutamate synthase (ferredoxin) / Ferredoxin-dependent glutamate synthase	AT5G04140	Up_O1		NA,NA,T2	1	1	1	1	1
Prupe.7G042600	ppa001403m	-77.4483	540.581	-97.3981	-140.164	-113.3	-118.702	0.564514	NOT_TF	Variant SH3 domain (SH3_9)	AT2G07360			NA	1	1	1	1	0
Prupe.7G045000	ppa010137m	-8.49257	-143.117	-76.1909	2.92492	185.359	41.4942	0.303575	NOT_TF	METHYLTRANSFERASE	AT2G41380			NA	1	1	1	1	1
Prupe.7G045500	ppa009813m	-130.508	74.2863	-105.259	-14.6029	121.924	97.3972	0.455549	NOT_TF	Pyrroline-5-carboxylate reductase / P5CR	AT5G14800			NA	1	1	1	1	0
Prupe.7G046300	ppa003167m	62.2522	10.7304	-111.056	-208.367	227.564	39.4526	0.825073	NOT_TF	L-galactono-1,4-lactone dehydrogenase, mitochondrial	AT3G47930			NA	NA	NA	NA	NA	NA
Prupe.7G052700	ppa005923m	122.699	15.6116	103.659	-120.735	-50.8462	-90.9299	0.0922615	NOT_TF	Eukaryotic translation initiation factor 3 subunit E	AT3G57290	Up_O1		NA,NA,T2	NA	NA	NA	NA	NA
Prupe.7G053100	ppa009740m	-250.104	211.028	688.637	-371.837	-122.503	24.4758	0.543426	NOT_TF	CALPAIN	AT3G10300			NA	1	-1	-1	-1	0
Prupe.7G053400	ppa009542m	-123.593	-58.2558	211.028	-4.69426	-335.393	417.791	0.871076	NOT_TF	S-formylglutathione hydrolase	AT2G41530			NA	0	-1	0	0	-1
Prupe.7G057800	ppa006677m	116.224	-133.334	-89.6989	177.09	-70.002	-52.527	0.755947	NOT_TF	tryptophanyl-tRNA synthetase (WARS, trpS)	AT3G04600			NA	NA	NA	NA	NA	NA
Prupe.7G059400	ppa000857m,ppa000858m	97.3972	146.595	59.4804	-156.252	-84.2022	-89.1509	0.0425542	NOT_TF	Villin-2	AT2G41740	Up_O1		NA	1	1	1	1	0
Prupe.7G064300	ppa004069m	-159.295	120.879	451.289	-174.513	-61.6997	-86.4023	0.51808	NOT_TF	CALCIUM-DEPENDENT PROTEIN KINASE 14	AT5G19450			NA	NA	NA	NA	NA	NA
Prupe.7G066800	ppa002711m	252.544	-68.4599	-81.3517	-60.7124	-42.9995	-16.7657	0.696358	NOT_TF	DNA-binding protein SMUBP-2	AT2G03270			NA	-1	-1	-1	-1	0
Prupe.7G066900	ppa006574m	-22.088	-94.2697	-53.2159	-94.2697	381.179	-136.428	0.708788	NOT_TF	Chaperone protein dnaJ 10	AT1G21080			NA	1	0	0	0	0
Prupe.7G067500	ppa002829m	-57.3492	-132.719	-77.4483	84.6574	174.241	-9.56819	0.186364	NOT_TF	Polyadenylate-binding protein-interacting protein 4	AT3G14010			NA	0	0	1	1	1
Prupe.7G072900	ppa010838m	-152.063	163.126	-30.2896	130.767	-188.203	85.1951	0.856629	NOT_TF	large subunit ribosomal protein L6e (RP-L6e, RPL6)	AT1G74050			NA	-1	-1	-1	-1	-1
Prupe.7G073500	ppa003584m	27.9382	78.8761	251.902	-17.6038	-184.566	-174.513	0.20638	NOT_TF	TBCC domain-containing protein 1	AT3G57890			NA	NA	NA	NA	NA	NA
Prupe.7G073800	ppa012593m	68.4777	68.6599	4.25528	-62.1303	-35.1393	-24.4764	0.130351	NOT_TF	Outer envelope pore protein 16-3, chloroplastic/mitochondrial	AT2G42210			NA	NA	NA	NA	NA	NA
Prupe.7G076200	ppa006868m	157.07	-8.32232	134.113	-123.183	-14.1494	-166.817	0.204389	NOT_TF	enoyl- (fabI)	AT2G05990			NA	1	1	0	1	-1
Prupe.7G076500	ppa007098m	-333.272	-356.373	-371.837	83.5436	417.791	748.531	0.108462	NOT_TF	Omega-6 fatty acid desaturase, endoplasmic reticulum isozyme 2	AT3G12120	Up_O2		NA	1	1	1	1	1
Prupe.7G079100	ppa008390m	-291.92	173.109	580.993	-57.1089	-18.7961	-234.551	0.615791	NOT_TF	PEROXIDASE 53-RELATED	AT5G06720			NA	-1	-1	-1	-1	-1
Prupe.7G080100	ppa007854m	-35.1393	0.0409842	-207.101	280.216	-127.229	46.7331	0.589061	NOT_TF	Activator of 90 kDa heat shock protein ATPase homolog 1	AT3G12050			NA	0	1	-1	0	-1
Prupe.7G086300	ppa012799m	-470.616	99.1291	82.0656	-528.113	843.062	82.8805	0.744694	NOT_TF	ubiquitin-like protein Nedd8 (NEDD8)	AT1G31340			NA	0	0	0	0	0
Prupe.7G086700	ppa011341m	-234.551	-1.1745	236.909	-234.182	96.0492	258.35	0.834556	NOT_TF	small subunit ribosomal protein S5e (RP-S5e, RPS5)	AT2G37270			NA	-1	-1	-1	-1	-1
Prupe.7G087600	ppa000535m	35.4455	426.164	68.0792	-155.043	-230.96	-163.991	0.206443	NOT_TF	Ubiquitin carboxyl-terminal hydrolase 12	AT5G06600			NA	1	1	1	1	0
Prupe.7G092100	ppa012768m	-125.563	243.376	252.253	-27.5061	-120.735	-228.752	0.405466	NOT_TF	NIEMANN PICK TYPE C2 PROTEIN NPC2-RELATED	AT3G11780			NA	NA	NA	NA	NA	NA
Prupe.7G092600	ppa010561m	24.0077	-20.8564	189.392	-147.659	-17.6883	16.8888	0.508935	NOT_TF	Uncharacterized protein	AT3G44150			NA	NA	NA	NA	NA	NA
Prupe.7G093500	ppa008664m	-33.2504	-45.3945	-113.3	16.8888	94.8104	94.1753	0.126672	NOT_TF	SYNTAXIN-121-RELATED	AT3G11820			NA	NA	NA	NA	NA	NA
Prupe.7G095700	ppa012550m,ppa012553m	72.1264	-179.676	0.270343	417.791	-241.632	-133.247	0.825073	NOT_TF	large subunit ribosomal protein L21e (RP-L21e, RPL21)	AT1G09690			NA	-1	-1	-1	-1	-1
Prupe.7G097100	ppa011438m	108.92	157.07	69.9926	-109.97	-159.422	-110.022	0.0238071	NOT_TF	LATE EMBRYOGENESIS ABUNDANT HYDROXYPROLINE-RICH GLYCOPROTEIN-RELATED	AT3G11660	Up_O1		NA	-1	-1	-1	-1	-1
Prupe.7G097900	ppa009960m	204.51	237.011	-272.903	138.385	-196.849	-246.16	0.665054	NOT_TF	peroxiredoxin (alkyl hydroperoxide reductase subunit C) [EC:1.11.1.15] (E1.11.1.15, PRDX, ahpC)	AT5G06290			T0,NA,NA	NA	NA	NA	NA	NA
Prupe.7G098800	ppa012983m	119.705	-85.9924	52.1106	-152.335	-17.7176	99.1291	0.735204	NOT_TF	Ubiquitin-conjugating enzyme E2 variant 1D	AT3G52560			T0,T1,T2	NA	NA	NA	NA	NA
Prupe.7G100000	ppa005951m	-186.42	49.2097	-74.2148	-100.706	224.385	153.399	0.518559	NOT_TF	IAA-amino acid hydrolase ILR1	AT3G02875			NA	1	1	1	1	1
Prupe.7G114700	ppa012794m	34.2544	-241.632	-108.999	-18.7961	110.146	234.542	0.360032	NOT_TF	large subunit ribosomal protein LP2 (RP-LP2, RPLP2)	AT2G27710			T0,T1,T2	NA	NA	NA	NA	NA
Prupe.7G114800	ppa005968m	156.83	232.657	-302.407	-161.348	99.3607	-55.4058	0.787559	NOT_TF	monodehydroascorbate reductase (NADH) (E1.6.5.4)	AT3G52880			T0,T1,NA	NA	NA	NA	NA	NA
Prupe.7G115700	ppa012398m	160.709	-16.3441	114.701	-110.876	-94.8153	-92.5625	0.144015	NOT_TF	NTKL-BINDING PROTEIN 1	AT2G36410			NA	-1	-1	-1	-1	-1
Prupe.7G116500	ppa007696m	-204.96	-204.676	172.902	293.426	-38.7066	5.11527	0.609381	NOT_TF	fructose-bisphosphate aldolase, class I (ALDO)	AT2G36460			T0,T1,T2	1	1	1	1	1
Prupe.7G116600	ppa007714m	115.455	94.1753	58.4684	-188.525	190.026	-333.272	0.54006	NOT_TF	fructose-bisphosphate aldolase, class I (ALDO)	AT3G52930			NA	1	1	1	1	-1
Prupe.7G118700	ppa005779m	367.403	-142.87	-265.381	289.872	-166.525	-191.576	0.879216	NOT_TF	ENOLASE	AT2G36530			T0,T1,T2	-1	0	-1	-1	-1
Prupe.7G118900	ppa010963m	-50.7715	94.7058	-204.676	208.786	66.0417	-161.348	0.702025	NOT_TF	PEROXIREDOXIN-5, MITOCHONDRIAL	AT3G52960			NA	-1	-1	-1	-1	-1
Prupe.7G120700	ppa004145m	439.582	-176.013	-126.493	113.493	-240.934	-47.9394	0.763425	NOT_TF	Pyruvate kinase, cytosolic isozyme	AT3G52990			T0,T1,T2	NA	NA	NA	NA	NA
Prupe.7G121200	ppa012563m	-113.754	-125.083	329.792	-76.5457	6.28542	72.2781	0.835458	NOT_TF	60S ribosomal protein L24	AT3G53020			NA	NA	NA	NA	NA	NA
Prupe.7G122600	ppa004123m	151.078	36.1086	-158.799	97.3972	-169.102	-7.05717	0.804033	NOT_TF	ATP-dependent RNA helicase DDX19/DBP5 [EC:3.6.4.13] (DDX19, DBP5)	AT3G53110			NA	0	0	0	0	0
Prupe.7G124800	ppa001481m	-159.422	-252.202	-205.676	580.993	229.375	-211.584	0.419727	NOT_TF	TYPE-1 GLUTAMINE SYNTHETASE 1	AT3G53180			NA	NA	NA	NA	NA	NA
Prupe.7G125900	ppa010365m	-209.223	-228.644	-234.551	413.824	250.878	51.8949	0.0886247	NOT_TF	Aquaporin TIP1-1	AT2G36830	Up_O2		NA	0	1	0	1	0
Prupe.7G127500	ppa013262m	114.167	101.201	16.8888	-98.7994	-80.4789	-76.7135	0.0596975	NOT_TF	Cdc25 family phosphatase [EC:3.1.3.48 1.20.4.-] (CDC25)	AT5G03455	Up_O1		NA	1	1	0	0	0
Prupe.7G128500	ppa006915m	-171.323	198.5	313.251	-171.323	-83.7529	-5.73933	0.528711	NOT_TF	S-ADENOSYLMETHIONINE SYNTHASE 3	AT2G36880			NA	1	1	1	1	1
Prupe.7G131800	ppa006381m	-182.104	-187.8	-186.813	152.719	399.266	14.5699	0.155812	NOT_TF	Uncharacterized protein	AT4G36945			NA	0	1	1	1	1
Prupe.7G136400	ppa000161m	69.3003	170.118	54.655	-119.022	-108.172	-103.711	0.0477293	NOT_TF	n/a	AT3G50590	Up_O1		NA	NA	NA	NA	NA	NA
Prupe.7G142200	ppa009951m	9.54588	125.072	209.223	-127.45	-119.022	-113.3	0.106985	NOT_TF	Salicylic acid-binding protein 2	AT2G23620			NA	NA	NA	NA	NA	NA
Prupe.7G149300	ppa002705m	251.902	-267.395	-223.492	136.362	204.778	-204.936	0.72366	NOT_TF	XAA-PRO AMINOPEPTIDASE 1	AT4G36760			T0,T1,T2	NA	NA	NA	NA	NA
Prupe.7G149400	ppa010049m	60.3907	-89.1509	-84.024	110.736	43.1199	-79.3437	0.65244	NOT_TF	MINOR ALLERGEN	AT4G36750			NA	1	-1	0	0	0
Prupe.7G153200	ppa004309m	-169.102	-166.525	-170.127	130.32	264.684	122.699	0.028418	NOT_TF	U1 small nuclear ribonucleoprotein 70 kDa	AT3G50670	Up_O2		NA	0	0	0	0	0
Prupe.7G153600	ppa002787m	224.385	-201.705	173.475	-32.6645	-220.174	42.973	0.644595	NOT_TF	succinate dehydrogenase (ubiquinone) flavoprotein subunit (SDHA, SDH1)	AT5G66760			NA	NA	NA	NA	NA	NA
Prupe.7G157400	ppa011346m	-133.529	-153.338	-155.487	276.526	256.375	-129.605	0.32387	NOT_TF	INORGANIC PYROPHOSPHATASE-LIKE PROTEIN	AT1G01050			NA	NA	NA	NA	NA	NA
Prupe.7G157500	ppa009928m	-135.98	-1.97316	77.5647	-180.641	46.2705	264.684	0.768736	NOT_TF	Gamma carbonic anhydrase 1, mitochondrial	AT1G19580			NA	0	0	-1	0	-1
Prupe.7G158000	ppa005992m	-91.7392	-44.7161	-72.0015	179.366	84.6574	-77.6146	0.428084	NOT_TF	Mannan endo-1,4-beta-mannosidase 7	AT5G66460			NA	1	1	1	0	0
Prupe.7G158600	ppa002918m	131.758	-106.973	-79.1043	103.506	25.2459	-140.289	0.85148	NOT_TF	UPF0261 protein SACE_5696	AT5G66420			NA	1	1	1	1	0
Prupe.7G162300	ppa008854m	53.1617	72.2781	155.086	-106.622	-91.8598	-89.6989	0.0441676	NOT_TF	ALPHA/BETA HYDROLASE FOLD-CONTAINING PROTEIN	AT3G51000	Up_O1		NA	0	-1	-1	-1	-1
Prupe.7G165600	ppa004656m	72.2781	255.999	48.7613	-70.76	-129.605	-246.09	0.157397	NOT_TF	PROTEASE S28 PRO-X CARBOXYPEPTIDASE-RELATED	AT4G36195			NA	NA	NA	NA	NA	NA
Prupe.7G166700	ppa007357m	5.60037	383.207	-63.134	-108.927	-151.094	-104.595	0.446557	NOT_TF	GDP-mannose 4,6-dehydratase / Guanosine diphosphomannose oxidoreductase	AT3G51160			NA	NA	NA	NA	NA	NA
Prupe.7G169200	ppa007547m	-126.026	-8.4016	-0.305609	196.474	67.3113	-142.076	0.661797	NOT_TF	FNR1	AT5G66190		No MATCH	NA	-1	-1	-1	-1	-1
Prupe.7G170100	ppa011976m	136.051	-28.7782	57.9658	-78.5613	-55.4058	-38.7066	0.297658	NOT_TF	CTX-RELATED TYPE I TRANSMEMBRANE PROTEIN	AT5G66170			NA	NA	NA	NA	NA	NA
Prupe.7G170300	ppa005827m	-93.779	-117.93	-191.576	39.4526	149.145	218.85	0.0847573	NOT_TF	26S proteasome regulatory subunit N10 (PSMD4, RPN10)	AT4G38630	Up_O2		NA	NA	NA	NA	NA	NA
Prupe.7G170800	ppa010444m	417.791	-32.9168	-145.746	-41.6017	-143.932	-70.76	0.625956	NOT_TF	Proteasome subunit alpha type-7	AT5G66140			T0,T1,T2	0	0	0	0	0
Prupe.7G171200	ppa009582m	592.941	-133.826	-173.594	-148.433	-79.2116	-133.334	0.646601	NOT_TF	L-ASCORBATE PEROXIDASE 3, PEROXISOMAL	AT4G35000			NA	0	-1	-1	-1	-1
Prupe.7G171600	ppa004784m	19.8214	38.063	258.35	1.82512	-173.939	-160.593	0.301012	NOT_TF	3-dehydroquinate synthase / Dehydroquinate synthase	AT5G66120			NA	1	1	1	1	1
Prupe.7G171800	ppa001624m	-112.218	-64.2094	-120.576	45.9139	112.458	146.595	0.0464447	NOT_TF	VACUOLAR SORTING PROTEIN 35	AT2G17790	Up_O2		NA	1	1	1	1	1
Prupe.7G172700	ppa012752m	-93.4038	181.142	-11.5668	33.2249	-118.702	-5.34621	0.72366	NOT_TF	SKP1-like protein 1A	AT1G75950			NA	NA	NA	NA	NA	NA
Prupe.7G173400	ppa003845m	-146.209	-133.073	-136.979	101.614	108.851	236.909	0.0381616	NOT_TF	LA-RELATED PROTEIN 1B-RELATED	AT4G35890	Up_O2		NA	1	1	1	1	0
Prupe.7G174800	ppa001138m	-348.435	-124.376	196.474	-218.761	439.582	151.849	0.644096	NOT_TF	Aconitate hydratase 1	AT4G35830			T0,T1,T2	1	1	1	1	1
Prupe.7G175400	ppa001300m	-18.6243	256.375	250.08	-170.992	-163.603	-169.265	0.129792	NOT_TF	PHOSPHOLIPASE D DELTA	AT4G35790	Up_O1		NA	-1	-1	-1	-1	-1
Prupe.7G178500	ppa008859m	32.1152	101.412	95.5225	108.288	-292.611	-68.9858	0.51808	NOT_TF	BASIC ENDOCHITINASE B	AT3G12500			NA	NA	NA	NA	NA	NA
Prupe.7G179600	ppa001721m,ppa001722m	-138.637	-121.316	-129.41	59.4804	182.462	160.889	0.0339352	NOT_TF	Protein GRIP	AT5G66030	Up_O2		NA	NA	NA	NA	NA	NA
Prupe.7G180700	ppa006013m	-76.2863	-181.329	-287.233	399.266	15.6116	108.288	0.220805	NOT_TF	Phosphoserine transaminase / PSAT	AT4G35630			NA	1	1	1	1	1
Prupe.7G186300	ppa003554m	107.512	23.9659	-134.056	207.748	-110.069	-178.09	0.835458	NOT_TF	LEUCINE-RICH REPEAT-CONTAINING PROTEIN	AT4G35470			NA	1	1	1	1	1
Prupe.7G187600	ppa007040m	-211.584	-28.2354	167.109	-198.284	354.657	-6.89742	0.785961	NOT_TF	DISULFIDE OXIDOREDUCTASE	AT2G17420			NA	1	1	1	1	1
Prupe.7G188800	ppa009067m	-188.525	-220.36	-252.202	386.894	114.701	160.709	0.062129	NOT_TF	2-OXOGLUTARATE (2OG) AND FE(II)-DEPENDENT OXYGENASE-LIKE PROTEIN	AT1G14130	Up_O2		NA	1	1	1	1	1
Prupe.7G189100	ppa010755m	11.1289	-172.1	133.213	143.367	26.4388	-181.786	0.877769	NOT_TF	UPF0136 MEMBRANE PROTEIN YJR085C	AT3G43520			NA	NA	NA	NA	NA	NA
Prupe.7G189800	ppa000657m	95.5928	155.086	119.913	-166.948	-198.978	-8.49257	0.106985	NOT_TF	Alpha-aminoadipic semialdehyde synthase	AT4G33150			NA	1	1	1	1	1
Prupe.7G190300	ppa004300m	39.4526	190.026	-10.7822	-94.7709	-76.1909	-71.3447	0.256397	NOT_TF	PECTINESTERASE/PECTINESTERASE INHIBITOR 32-RELATED	AT3G43270			NA	1	1	0	1	0
Prupe.7G190900	ppa001686m	-17.9893	277.465	170.118	-154.684	-147.659	-149.898	0.150131	NOT_TF	CONSERVED OLIGOMERIC GOLGI COMPLEX COMPONENT 3	AT1G73430			NA	1	1	1	1	1
Prupe.7G192100	ppa010881m	24.279	-159.148	-83.7529	116.837	-78.4395	141.791	0.472574	NOT_TF	Eukaryotic translation initiation factor 3 subunit K	AT4G33250			NA	-1	-1	-1	-1	-1
Prupe.7G192300	ppa001535m,ppa001537m	-380.831	244.003	-156.252	69.4758	130.625	174.511	0.562725	NOT_TF	SUCROSE SYNTHASE 1-RELATED	AT3G43190			NA	1	1	1	1	1
Prupe.7G194300	ppa010359m	-8.10672	51.7598	201.074	-103.993	127.387	-301.523	0.544168	NOT_TF	20 KDA CHAPERONIN, CHLOROPLASTIC	AT5G20720		No MATCH	NA	NA	NA	NA	NA	NA
Prupe.7G195700	ppa011916m	-97.5199	-160.593	-135.062	439.582	-22.115	-49.4973	0.455549	NOT_TF	hypothetical protein (K09705)	AT1G19130			NA	0	0	0	-1	-1
Prupe.7G196300	ppa007089m	-69.2268	-15.6353	-108.786	98.7925	-79.7273	156.83	0.453933	NOT_TF	S-methyl-5-thioribose-1-phosphate isomerase / S-methyl-5-thio-D-ribose-1-phosphate aldose-ketose-isomerase	AT2G05830			NA	-1	-1	0	-1	-1
Prupe.7G196700	ppa004461m	37.4445	-394.69	310.424	74.6201	19.9736	12.9624	0.820222	NOT_TF	Aldehyde dehydrogenase family 7 member A1	AT1G54100			NA	1	1	1	1	1
Prupe.7G198500	ppa006924m	-269.816	230.468	276.807	-308.144	299.801	-159.59	0.742262	NOT_TF	Cathepsin H / N-benzoylarginine-beta-naphthylamide hydrolase	AT5G60360			NA,T1,T2	NA	NA	NA	NA	NA
Prupe.7G200800	ppa006756m	226.716	-164.411	87.2336	-29.147	-58.5671	-107.398	0.615791	NOT_TF	12-OXOPHYTODIENOATE REDUCTASE 3	AT2G06050			NA	-1	-1	0	0	0
Prupe.7G202000	ppa009927m	-205.505	-98.9441	-91.1915	34.7783	217.837	204.131	0.104602	NOT_TF	Stress responsive A/B Barrel Domain (Dabb)	AT2G31670			NA	NA	NA	NA	NA	NA
Prupe.7G205800	ppa005969m	37.5846	-154.891	30.9737	150.347	-111.236	14.728	0.760276	NOT_TF	Glycylpeptide N-tetradecanoyltransferase / Peptide N-tetradecanoyltransferase	AT5G57020			NA	NA	NA	NA	NA	NA
Prupe.7G206000	ppa006450m	-205.421	457.74	-94.0794	1.10872	44.6693	-172.1	0.770897	NOT_TF	translation initiation factor 4A (EIF4A)	AT3G13920			NA	1	1	1	1	1
Prupe.7G208600	ppa011888m	11.1474	-47.9394	-166.817	117.976	11.1289	72.6904	0.303575	NOT_TF	DENSITY-REGULATED PROTEIN HOMOLOG	AT5G11900			NA	1	1	1	1	1
Prupe.7G209600	ppa004586m	264.684	102.977	-151.164	-18.6872	-58.2558	-207.773	0.544891	NOT_TF	WD40 REPEAT FAMILY	AT2G19520			NA	NA	NA	NA	NA	NA
Prupe.7G213500	ppa009188m	-127.766	-106.045	-115.952	-67.4674	277.465	180.303	0.281515	NOT_TF	Uncharacterized protein	AT4G29520	Up_O2		NA	NA	NA	NA	NA	NA
Prupe.7G214600	ppa012901m	-224.512	-191.979	28.1704	361.891	151.274	-128.806	0.456113	NOT_TF	60S ribosomal protein L28-1	AT2G19730			NA	NA	NA	NA	NA	NA
Prupe.7G215000	ppa013471m,ppa013482m	-135.062	-127.766	-122.503	-40.2626	136.051	370.616	0.2836	NOT_TF	60S ribosomal protein L31	AT2G19740			NA	NA	NA	NA	NA	NA
Prupe.7G215300	ppa005751m	-44.4323	22.111	-30.4899	115.455	60.7175	-154.357	0.804033	NOT_TF	IAA-AMINO ACID HYDROLASE ILR1-LIKE 1-RELATED	AT1G51760			NA	NA	NA	NA	NA	NA
Prupe.7G215600	ppa011232m,ppa011239m	-30.7974	-106.427	-153.338	3.93642	149.359	134.113	0.157232	NOT_TF	Vacuolar protein sorting-associated protein 32 homolog 1	AT2G19830			NA	NA	NA	NA	NA	NA
Prupe.7G216900	ppa004446m	-31.1211	-185.62	-181.786	147.519	-97.3981	357.413	0.379104	NOT_TF	Mitochondrial processing peptidase / Processing enhancing peptidase	AT1G51980			NA	1	1	1	1	1
Prupe.7G217300	ppa010268m	-119.55	-143.429	-61.2203	501.968	-94.2697	-126.493	0.615791	NOT_TF	ACID PHOSPHATASE-LIKE PROTEIN	AT4G29260			NA	0	0	0	0	0
Prupe.7G218100	ppa003237m	190.026	107.839	-57.3492	-46.9826	-92.3366	-157.639	0.303575	NOT_TF	Arginine--tRNA ligase	AT4G26300			NA	NA	NA	NA	NA	NA
Prupe.7G218800	ppa004637m	361.891	55.2009	124.908	-129.605	-235.369	-201.705	0.122539	NOT_TF	HEXOKINASE	AT2G19860			NA,T1,NA	1	1	1	1	1
Prupe.7G219600	ppa008132m	-202.482	149.359	326.427	-68.3293	-136.428	17.1302	0.624691	NOT_TF	3-HYDROXYISOBUTYRATE DEHYDROGENASE-LIKE 1, MITOCHONDRIAL-RELATED	AT4G29120			NA	NA	NA	NA	NA	NA
Prupe.7G224600	ppa007643m	-59.45	15.0305	-85.2518	297.372	-180.93	-46.9826	0.765497	NOT_TF	Probable lactoylglutathione lyase, chloroplast	AT1G67280			NA	1	1	1	1	0
Prupe.7G226400	ppa012586m	88.3603	99.7984	-97.5199	239.528	-308.144	-60.4347	0.772754	NOT_TF	PEROXIREDOXIN	AT1G65980			NA	0	-1	0	0	0
Prupe.7G227300	ppa006207m	117.976	14.2269	-22.088	-49.6191	39.4526	-117.93	0.538624	NOT_TF	3-HYDROXYISOBUTYRYL-COA HYDROLASE-LIKE PROTEIN 3, MITOCHONDRIAL-RELATED	AT4G13360			NA	-1	-1	-1	-1	-1
Prupe.7G227900	ppa001945m	-9.56819	-56.0743	-41.0082	-96.417	276.526	-84.7171	0.737135	NOT_TF	ARF-GAP DOMAIN AND FG REPEAT-CONTAINING PROTEIN 1	AT4G13350			NA	1	1	0	0	0
Prupe.7G233700	ppa002052m	-38.7066	-105.259	-174.513	42.0457	99.1291	173.248	0.119024	NOT_TF	Peroxisomal fatty acid beta-oxidation multifunctional protein AIM1	AT4G29010			NA	NA	NA	NA	NA	NA
Prupe.7G237000	ppa008052m	-149.609	152.595	6.83018	-83.2137	24.3755	109.508	0.853038	NOT_TF	Serine-threonine kinase receptor-associated protein	AT3G15610			NA	NA	NA	NA	NA	NA
Prupe.7G237100	ppa006323m	-110.022	-113.363	124.599	156.221	69.8072	-130.997	0.733475	NOT_TF	26S protease regulatory subunit 8 homolog A	AT5G19990			T0,T1,T2	NA	NA	NA	NA	NA
Prupe.7G238500	ppa009197m	-111.738	-32.6645	-24.1425	31.0509	255.999	-122.108	0.615791	NOT_TF	Acyl-protein thioesterase 2	AT5G20060			NA	NA	NA	NA	NA	NA
Prupe.7G239800	ppa008641m	-84.8471	38.858	-50.4829	-147.176	219.276	68.4777	0.687967	NOT_TF	NADH-CYTOCHROME B5 REDUCTASE 2	AT5G20080			T0,T1,NA	NA	NA	NA	NA	NA
Prupe.7G243300	ppa009633m	-178.09	50.6468	-141.507	-224.763	383.207	157.07	0.608648	NOT_TF	heme oxygenase (HMOX, hmuO, ho)	AT2G26670			NA	1	1	1	1	1
Prupe.7G248600	ppa001896m	200.151	98.0593	132.544	-162.199	-156.252	-160.699	0.0159651	NOT_TF	GALACTINOL--SUCROSE GALACTOSYLTRANSFERASE 6-RELATED	AT5G20250	Up_O1		NA	1	1	1	0	0
Prupe.7G249900	ppa000639m	-61.0571	215.933	-110.069	-110.192	146.595	-113.754	0.804033	NOT_TF	GLYCOSYLTRANSFERASE	AT5G20280			NA,T1,T2	1	1	1	1	1
Prupe.7G256400	ppa003792m	-88.6564	-299.868	-156.68	121.004	252.804	160.53	0.0707186	NOT_TF	Uncharacterized protein	AT2G12400	Up_O2		NA	NA	NA	NA	NA	NA
Prupe.7G259600	ppa012058m	-83.2137	-105.541	308.621	-114.711	-310.068	425.181	0.847334	NOT_TF	apolipoprotein D and lipocalin family protein (APOD)	AT5G58070			T0,NA,NA	NA	NA	NA	NA	NA
Prupe.7G259700	ppa011724m	238.837	-70.345	-173.939	-13.9119	7.03187	-1.1745	0.88329	NOT_TF	VAMP-like protein YKT61	AT5G58060			T0,T1,T2	1	1	1	1	1
Prupe.7G260200	ppa011818m	-156.252	290.908	-118.866	-79.1043	78.8761	28.8109	0.88122	NOT_TF	Trafficking protein particle complex subunit 5	AT5G58030			NA	NA	NA	NA	NA	NA
Prupe.7G260600	ppa013001m	-39.0368	-265.381	-133.334	47.4791	145.518	237.011	0.150721	NOT_TF	40S ribosomal protein S12	AT2G32060			NA	-1	-1	-1	-1	-1
Prupe.7G262900	ppa003434m	41.8601	-60.1778	-248.624	226.458	-12.7849	38.858	0.467592	NOT_TF	Leucyl aminopeptidase / Peptidase S	AT4G30920			NA	1	1	1	0	0
Prupe.7G265100	ppa001554m	-191.979	-123.183	-68.9374	167.109	156.221	83.7598	0.0441676	NOT_TF	EUKARYOTIC TRANSLATION INITIATION FACTOR 4 GAMMA	AT5G57870	Up_O2		NA	1	1	1	1	1
Prupe.7G266700	ppa000157m	-25.3401	57.1231	255.999	-101.365	-85.2518	-82.7321	0.303575	NOT_TF	Probable phosphoinositide phosphatase SAC9	AT3G59770	Up_O1		NA	NA	NA	NA	NA	NA
Prupe.7G266900	ppa009282m	-35.5247	204.338	97.3972	11.5733	-134.056	-187.158	0.328689	NOT_TF	60S ribosomal protein L5	AT5G39740			NA,T1,NA	NA	NA	NA	NA	NA
Prupe.7G267600	ppa006750m	-62.4928	-44.8923	-81.4863	-136.128	-7.75216	413.824	0.633206	NOT_TF	Acyl-coenzyme A thioesterase 9, mitochondrial	AT2G30720			NA	1	1	1	1	1
Prupe.7G267900	ppa005294m	-32.3866	274.037	-320.747	159.063	-57.639	-91.7392	0.846862	NOT_TF	UDP-glycosyltransferase 85A2	AT2G43820			NA	NA	NA	NA	NA	NA
Prupe.7G268000	ppa001916m	-158.799	-151.094	-153.72	120.428	187.087	170.053	0.00976365	NOT_TF	LETM1 and EF-hand domain-containing protein 1, mitochondrial (LETM1, MDM38)	AT3G59820	Up_O2		NA	1	1	1	1	0
Prupe.7G268100	ppa013144m	-182.207	-207.391	-98.4326	64.41	173.475	275.691	0.0741155	NOT_TF	small subunit ribosomal protein S24e (RP-S24e, RPS24)	AT5G28060	Up_O2		NA	-1	0	-1	-1	-1
Prupe.7G268700	ppa008142m	-22.6879	-140.164	-25.1112	165.544	77.5647	-86.9278	0.515336	NOT_TF	Allyl-alcohol dehydrogenase // 2-alkenal reductase (NADP(+)) / NADPH-dependent alkenal/one oxidoreductase	AT5G16990			NA	1	1	0	0	0
Prupe.7G269100	ppa008021m	-155.043	451.289	-88.3614	-401.3	78.6838	150.538	0.754758	NOT_TF	Allyl-alcohol dehydrogenase // 2-alkenal reductase (NADP(+)) / NADPH-dependent alkenal/one oxidoreductase	AT1G26320			NA	1	1	1	1	1
Prupe.7G269700	ppa009659m	-13.1794	-58.2944	-64.5056	221.293	103.304	-252.202	0.755947	NOT_TF	Uncharacterized protein	AT2G43945			NA	1	1	1	1	1
Prupe.7G269900	ppa005181m	-170.992	-167.718	-172.1	319.185	-2.60113	210.036	0.128804	NOT_TF	La-related protein 6B	AT2G43970			NA	1	1	1	1	1
Prupe.7G270800	ppa010865m	33.1338	169.115	154.776	-48.1328	-129.41	-221.848	0.1212	NOT_TF	6,7-dimethyl-8-ribityllumazine synthase / Lumazine synthase	AT2G44050			NA	NA	NA	NA	NA	NA
Prupe.7G271000	ppa008531m	161.947	-288.629	-180.188	55.8633	44.8444	156.221	0.525702	NOT_TF	Late embryogenesis abundant protein (LEA_2)	AT2G44060			T0,T1,T2	NA	NA	NA	NA	NA
Prupe.7G271300	ppa005772m	213.11	111.752	-238.022	44.0901	-110.022	-101.333	0.727552	NOT_TF	Rab GDP dissociation inhibitor (GDI1_2)	AT2G44100			NA	1	1	1	1	0
Prupe.7G271500	ppa003184m	102.9	-284.36	143.367	155.086	-142.791	-15.6353	0.870036	NOT_TF	Methylenetetrahydrofolate reductase (NAD(P)H) / N(5,10)-methylenetetrahydrofolate reductase	AT2G44160			NA	1	1	1	1	0
Prupe.8G000400	ppa015151m	-103.309	176.259	57.1231	-232.754	-21.566	161.621	0.742262	NOT_TF	22.0 KDA HEAT SHOCK PROTEIN	AT4G10250			NA	1	1	0	1	0
Prupe.8G001500	ppa012025m	-28.4035	58.0683	206.825	-79.8115	-65.9606	-69.2268	0.311163	NOT_TF	ORGANELLAR DNA-BINDING PROTEIN	AT1G71310			NA	-1	-1	-1	-1	-1
Prupe.8G003900	ppa004077m	-166.525	34.7783	246.715	-8.93616	-112.923	70.9221	0.772754	NOT_TF	PLANT INTRACELLULAR RAS-GROUP-RELATED LRR PROTEIN 1-RELATED	AT5G05850			NA	1	1	1	1	1
Prupe.8G004400	ppa001002m	-225.047	-92.6774	100.588	-60.1778	185.177	182.873	0.508935	NOT_TF	DYNAMIN	AT1G59610			NA	1	1	1	1	1
Prupe.8G006100	ppa001052m	40.7677	-70.5085	18.7925	160.53	19.4678	-221.071	0.864479	NOT_TF	SCY1-like protein 2 (SCYL2)	AT1G22870			NA	NA	NA	NA	NA	NA
Prupe.8G006900	ppa003021m	413.824	-115.952	-23.5002	-97.0108	-29.6611	-153.952	0.586759	NOT_TF	Histidine--tRNA ligase	AT3G02760			NA	1	1	0	1	0
Prupe.8G010900	ppa004229m	172.902	-201.906	29.3783	122.29	-135.062	-68.9374	0.834252	NOT_TF	TOM1-like protein 2	AT1G21380			NA	NA	NA	NA	NA	NA
Prupe.8G013500	ppa011368m	86.5258	220.333	172.18	-185.62	-159.148	-173.755	0.0209123	NOT_TF	Ras-related protein Rab-18 (RAB18) // protein phosphatase 1L [EC:3.1.3.16] (PPM1L, PP2CE)	AT1G43890	Up_O1		NA	1	1	1	1	1
Prupe.8G013600	ppa007052m	85.5124	112.458	78.0907	-113.3	-99.1216	-97.0108	0.00933321	NOT_TF	ATP phosphoribosyltransferase / Phosphoribosyl-ATP pyrophosphorylase	AT1G09795	Up_O1		NA	NA	NA	NA	NA	NA
Prupe.8G016800	ppa003473m	-4.69426	61.7166	73.9401	-61.2203	-27.0065	-14.7626	0.214082	NOT_TF	Glutamate--tRNA ligase / Glutamyl-tRNA synthetase	AT5G64050			NA	1	1	1	1	0
Prupe.8G017800	ppa009933m	-72.6508	-100.125	38.063	124.908	64.132	-64.0662	0.546554	NOT_TF	PSBP DOMAIN-CONTAINING PROTEIN 4, CHLOROPLASTIC	AT1G77090			NA	1	0	-1	0	0
Prupe.8G018400	ppa007154m,ppa007167m,ppa007186m	-14.3115	-14.3115	381.179	126.179	-276.08	-205.505	0.528711	NOT_TF	Alcohol dehydrogenase 1	AT1G77120			T0,T1,T2	NA	NA	NA	NA	NA
Prupe.8G029000	ppa002056m	-166.045	-161.348	-163.991	252.804	52.284	204.51	0.0513514	NOT_TF	ATP-dependent RNA helicase DDX23/PRP28 (DDX23, PRP28)	AT2G33730	Up_O2		NA	1	0	1	0	1
Prupe.8G032700	ppa002535m	-109.97	-84.7893	-90.9299	59.8296	103.506	129.883	0.0191737	NOT_TF	Sterol 3-beta-glucosyltransferase UGT80B1	AT1G43620	Up_O2		NA	NA	NA	NA	NA	NA
Prupe.8G034100	ppa011853m	411.34	-47.3679	16.9457	170.118	-287.233	-365.393	0.528711	NOT_TF	ABA/WDS induced protein (ABA_WDS)	no match		MATCH_no change	T0,T1,T2	NA	NA	NA	NA	NA
Prupe.8G036200	ppa006941m	-15.2645	107.512	-174.842	79.2058	-137.249	120.428	0.772754	NOT_TF	60S ribosomal protein L3-1	AT1G43170			NA	-1	-1	-1	-1	-1
Prupe.8G041600	ppa005058m	-60.5175	-174.166	-120.942	-73.2544	626.135	-205.421	0.637062	NOT_TF	Tryptophan aminotransferase-related protein 4	AT1G34060			NA	-1	-1	-1	-1	-1
Prupe.8G044200	ppa011579m	-142.87	-18.7961	-62.7454	375.909	-141.004	-17.9893	0.633206	NOT_TF	RAS-RELATED PROTEIN RABG3A	AT4G09720			NA,T1,NA	NA	NA	NA	NA	NA
Prupe.8G045200	ppa010769m,ppa010794m	-207.101	36.2892	264.684	-194.147	58.9253	151.078	0.847733	NOT_TF	TELOMERASE-BINDING PROTEIN P23 HSP90 CO-CHAPERONE	AT4G02450			NA	0	-1	-1	-1	0
Prupe.8G046300	ppa007805m	42.0457	121.773	159.666	-123.938	-113.754	-109.084	0.0397011	NOT_TF	D-xylose 1-dehydrogenase (NADP(+)) / D-xylose-NADP dehydrogenase	AT4G09670	Up_O1		NA	NA	NA	NA	NA	NA
Prupe.8G048100	ppa003580m	-236.719	-366.504	-154.891	128.3	518.192	138.385	0.130505	NOT_TF	LACCASE-15	AT5G48100			NA	-1	-1	-1	-1	-1
Prupe.8G049000	ppa004125m	-174.842	20.5752	224.097	-77.307	-98.9441	182.462	0.849762	NOT_TF	REGULATOR OF VPS4 ACTIVITY IN THE MVB PATHWAY PROTEIN	AT1G34220			NA	1	1	1	1	1
Prupe.8G056000	ppa005312m	-42.4016	-208.165	78.6838	185.359	68.6599	-131.348	0.661797	NOT_TF	DIHYDROLIPOAMIDE ACETYL/SUCCINYL-TRANSFERASE-RELATED	AT1G34430			NA	1	1	-1	0	-1
Prupe.8G057500	ppa013400m	-137.55	95.5225	346.595	-110.022	-72.3493	-41.6017	0.544768	NOT_TF	SERINE PROTEASE-LIKE PROTEIN-RELATED	AT1G71950			NA	0	-1	0	-1	0
Prupe.8G057600	ppa004665m	-107.968	-83.2137	-90.0036	40.2316	124.268	121.004	0.0368327	NOT_TF	SERINE/THREONINE-PROTEIN KINASE	AT4G09570	Up_O2		NA	-1	-1	-1	-1	0
Prupe.8G060100	ppa009665m	-81.1859	-26.6912	132.963	-192.754	28.8109	189.1	0.88367	NOT_TF	PROTEIN PHOSPHATASE 2C 10-RELATED	AT1G22280			NA	1	1	1	0	0
Prupe.8G061700	ppa010977m	-129.325	-225.047	-172.494	461.541	184.924	-198.978	0.437406	NOT_TF	ATP-dependent Clp protease proteolytic subunit 6, chloroplastic	AT1G11750			NA	1	1	1	1	1
Prupe.8G063200	ppa009326m	-182.485	68.4777	-80.8969	28.5417	77.7613	130.226	0.399437	NOT_TF	Mitochondrial carnitine/acylcarnitine carrier-like protein	AT5G46800			NA	NA	NA	NA	NA	NA
Prupe.8G064100	ppa009421m	116.837	83.5436	-148.781	-72.0015	-161.78	163.126	0.799627	NOT_TF	PHI-1-LIKE PROTEIN	AT5G64260			NA	0	-1	-1	-1	-1
Prupe.8G064700	ppa010141m	-235.369	480.287	95.3458	14.5132	-111.021	-222.519	0.60973	NOT_TF	14-3-3 PROTEIN	AT1G78300			NA	1	1	1	1	0
Prupe.8G067900	ppa013624m	23.0681	59.8296	42.973	-345.46	-24.8458	259.057	0.765729	NOT_TF	PEPTIDYL-PROLYL CIS-TRANS ISOMERASE FKBP12	AT5G64350			NA	-1	-1	-1	-1	-1
Prupe.8G070200	ppa006311m	-78.7363	-195.482	135.284	0.939325	226.716	-92.3366	0.697091	NOT_TF	Beta-ureidopropionase	AT5G64370			NA	-1	-1	0	0	0
Prupe.8G071400	ppa001399m	59.4804	-96.477	-121.316	-30.7974	200.151	-1.50295	0.562934	NOT_TF	Dynamin-related protein 3A	AT4G33650			NA,T1,T2	1	1	1	1	0
Prupe.8G073100	ppa003960m	74.1947	5.60037	-133.193	72.6904	-97.9261	63.5367	0.787559	NOT_TF	Methylmalonate-semialdehyde dehydrogenase (CoA acylating) / MSDH	AT2G14170			NA	-1	-1	-1	-1	0
Prupe.8G075000	ppa001973m	-47.9394	321.86	-110.876	40.7677	-140.936	-127.45	0.639458	NOT_TF	HSCA2	AT5G09590			NA	NA	NA	NA	NA	NA
Prupe.8G076200	ppa005256m	117.009	-272.903	38.858	62.0564	-0.861883	37.5846	0.72366	NOT_TF	Uncharacterized protein	AT5G64430			NA	NA	NA	NA	NA	NA
Prupe.8G076300	ppa003050m	75.0822	233.152	-105.541	-30.4899	-71.612	-141.611	0.497503	NOT_TF	Fatty acid amide hydrolase	AT5G64440			NA	1	0	1	0	0
Prupe.8G076400	ppa009601m	-15.4632	73.059	-10.4491	-29.5774	-119.55	110.605	0.780774	NOT_TF	Uncharacterized protein	AT5G64460			NA	0	-1	-1	-1	-1
Prupe.8G077800	ppa009335m,ppa009454m	118.088	125.76	-192.754	62.2522	-5.73933	-167.179	0.772754	NOT_TF	INORGANIC PYROPHOSPHATASE	AT5G09650			T0,NA,NA	1	1	1	1	-1
Prupe.8G083000	ppa008694m	-66.4017	164.408	70.7074	-161.135	-97.5199	103.659	0.606303	NOT_TF	ubiquitin fusion degradation protein 1 (UFD1)	AT2G21270			NA	1	1	1	1	1
Prupe.8G088600	ppa001492m	-113.3	83.7598	29.6054	236.909	-288.916	78.0907	0.875514	NOT_TF	Vacuolar proton ATPase a3	AT4G39080			NA	NA	NA	NA	NA	NA
Prupe.8G088700	ppa007454m	-61.945	203.615	140.718	-62.2964	-24.6584	-202.168	0.361541	NOT_TF	Cysteine proteinase RD19a	AT4G39090			NA	1	1	1	1	1
Prupe.8G090700	ppa006011m	-58.2944	-80.4789	-110.914	403.53	-69.2268	-138.637	0.644741	NOT_TF	26S protease regulatory subunit S10B homolog B	AT1G45000			T0,NA,NA	NA	NA	NA	NA	NA
Prupe.8G092300	ppa004857m	-14.4306	138.385	82.6363	-132.584	0.110483	-55.1809	0.303575	NOT_TF	Diaminopimelate decarboxylase / Meso-2,6-diaminoheptanedioate carboxy-lyase	AT5G11880			NA	0	1	0	1	-1
Prupe.8G094500	ppa008220m	252.804	252.804	-310.068	-22.6879	-32.0149	-218.321	0.661797	NOT_TF	NAD DEPENDENT EPIMERASE/DEHYDRATASE	AT4G39230			T0,T1,T2	1	1	0	1	0
Prupe.8G095600	ppa012319m	-210.396	182.462	108.851	177.21	10.7304	-267.395	0.804033	NOT_TF	SUGAR UTILIZATION REGULATORY PROTEIN IMP2	AT2G21620			NA	1	1	1	1	1
Prupe.8G096800	ppa004882m	-191.576	-128.273	-78.1939	14.616	220.227	226.458	0.125167	NOT_TF	Probable phenylalanine--tRNA ligase alpha subunit	AT4G39280			NA	-1	0	0	0	0
Prupe.8G096900	ppa011149m	-84.7893	213.11	-17.9893	-177.87	103.659	-11.478	0.741727	NOT_TF	NADH dehydrogenase (ubiquinone) Fe-S protein 8 (NDUFS8)	AT1G16700			NA	1	1	0	1	0
Prupe.8G097900	ppa005136m	-195.482	-209.223	150.347	357.413	-160.699	67.0878	0.636767	NOT_TF	adenylyl cyclase-associated protein (CAP1_2, SRV2)	AT4G34490			NA	1	1	1	1	0
Prupe.8G098200	ppa001186m	-1.57097	89.4844	172.464	28.8109	-191.979	-128.325	0.303575	NOT_TF	coatomer protein complex, subunit gamma (COPG)	AT4G34450			T0,T1,T2	NA	NA	NA	NA	NA
Prupe.8G098400	ppa011555m	-3.0237	98.9982	179.092	-211.584	127.069	-204.676	0.471961	NOT_TF	RAS-RELATED PROTEIN RABG3F	AT3G18820			T0,T1,T2	0	0	0	1	0
Prupe.8G101200	ppa004456m	-20.3871	-156.252	-152.335	116.589	116.589	84.6574	0.077682	NOT_TF	POLYOL TRANSPORTER 5	AT3G18830	Up_O2		NA	NA	NA	NA	NA	NA
Prupe.8G102200	ppa013182m	-141.507	-124.828	-132.946	90.8313	144.715	177.21	0.0159651	NOT_TF	signal recognition particle subunit SRP19 (SRP19)	AT1G48160	Up_O2		NA	0	1	0	0	0
Prupe.8G115800	ppa002757m	-87.9597	-99.63	-156.889	163.639	150.347	20.5752	0.0847573	NOT_TF	Far upstream element-binding protein 2	AT2G25970	Up_O2		NA	0	0	0	0	0
Prupe.8G117100	ppa010543m	-106.973	-58.5671	-26.483	220.333	70.3471	-111.021	0.544168	NOT_TF	rRNA 2'-O-methyltransferase fibrillarin (NOP1, FBL)	AT4G25630			NA	-1	-1	-1	-1	-1
Prupe.8G120800	ppa009160m	-274.792	233.823	271.178	-85.2518	-149.609	100.588	0.709859	NOT_TF	CARBOXYLESTERASE 2-RELATED	AT1G47480			NA	1	0	0	-1	0
Prupe.8G121100	ppa007279m	127.069	-140.359	140.288	158.143	-212.988	-141.038	0.676317	NOT_TF	CARBOXYLESTERASE 12-RELATED	AT3G48700			NA	1	1	0	0	-1
Prupe.8G121400	ppa007658m	161.621	-129.605	-253.999	-3.87152	106.818	93.3343	0.590075	NOT_TF	CARBOXYLESTERASE 12-RELATED	AT3G48700			NA	NA	NA	NA	NA	NA
Prupe.8G121500	ppa009150m	258.292	172.464	14.5132	-174.842	-169.975	-173.594	0.0847573	NOT_TF	CARBOXYLESTERASE 12-RELATED	AT3G48700	Up_O1		NA	1	-1	-1	-1	-1
Prupe.8G122100	ppa025698m	-68.3293	-9.50564	140.491	-118.702	-148.814	235.563	0.825073	NOT_TF	uncharacterized protein (K06972)	AT3G19170			NA	1	1	1	1	1
Prupe.8G123200	ppa002730m	113.281	-182.207	74.2863	130.451	-226.554	48.7613	0.854386	NOT_TF	Zinc-binding alcohol dehydrogenase domain-containing protein 2	AT1G49670			NA	1	1	1	1	1
Prupe.8G124300	ppa002777m	81.4378	0.110483	-154.06	4.99204	35.1674	46.2705	0.669814	NOT_TF	VID27 cytoplasmic protein (VID27)	AT3G19240			NA	-1	-1	0	-1	0
Prupe.8G125500	ppa006152m	14.2269	171.683	138.385	-31.7502	-10.4491	-310.068	0.331218	NOT_TF	alpha-amylase (E3.2.1.1, amyA, malS)	AT4G25000			NA	1	-1	0	-1	0
Prupe.8G129400	ppa002607m	160.53	-230.326	-242.876	137.504	275.691	-199.214	0.636642	NOT_TF	polyadenylate-binding protein (PABPC)	AT1G49760			NA	1	0	0	0	-1
Prupe.8G129500	ppa010834m	66.9048	-153.952	-102.435	204.338	-87.4557	44.0901	0.590075	NOT_TF	INOSINE-5-MONOPHOSPHATE DEHYDROGENASE RELATED	AT4G36910			NA	1	1	1	1	0
Prupe.8G131400	ppa014775m	-135.742	-116.686	-126.14	186.908	170.118	34.1305	0.0586829	NOT_TF	Uncharacterized protein	AT1G49750	Up_O2		NA	-1	-1	-1	-1	-1
Prupe.8G131500	ppa004109m	-242.876	-210.396	-136.128	120.164	457.412	46.4426	0.176445	NOT_TF	Uncharacterized protein	AT1G49750			NA	-1	-1	-1	-1	-1
Prupe.8G131700	ppa003014m	7.03187	-109.084	220.333	-47.612	-57.3492	27.1608	0.704464	NOT_TF	Phosphatidylinositol-3,4,5-trisphosphate 3-phosphatase / Phosphatidylinositol-3,4,5-trisphosphate 3-phosphohydrolase	AT3G19420			NA	NA	NA	NA	NA	NA
Prupe.8G133400	ppa009953m	-132.584	22.5251	161.947	-21.5153	108.159	-107.052	0.825073	NOT_TF	Arylformamidase / Kynurenine formamidase	AT4G35220			NA	NA	NA	NA	NA	NA
Prupe.8G133500	ppa007248m	-73.5641	195.798	44.8444	-11.7685	-116.389	-53.7594	0.510101	NOT_TF	LEUCINE-RICH REPEAT-CONTAINING PROTEIN	AT2G15320			NA	-1	-1	-1	0	-1
Prupe.8G134300	ppa003143m	130.226	-204.96	-125.563	290.908	-59.5918	-141.004	0.727552	NOT_TF	Phosphoglycerate dehydrogenase / Phosphoglyceric acid dehydrogenase	AT4G34200			NA	NA	NA	NA	NA	NA
Prupe.8G135300	ppa007736m	-401.3	66.4586	12.9624	-162.506	592.941	112.458	0.590075	NOT_TF	Probable cinnamyl alcohol dehydrogenase 1	AT4G34230			NA	1	1	1	1	1
Prupe.8G136000	ppa005333m	280.662	28.559	150.538	-238.022	-140.487	-123.183	0.112484	NOT_TF	S-methyl-5-thioribose kinase / MTR kinase	AT1G49820			NA	-1	-1	-1	-1	0
Prupe.8G138300	ppa011472m	46.2705	-208.044	12.1988	124.599	10.9578	-9.06408	0.60801	NOT_TF	ATP binding protein	AT3G25580			NA	-1	-1	-1	-1	-1
Prupe.8G143200	ppa006873m	-48.1328	-66.2165	-36.695	-54.6195	-136.128	399.266	0.683342	NOT_TF	ATP-DEPENDENT CLP PROTEASE PROTEOLYTIC SUBUNIT	AT1G49970			NA	1	1	1	1	1
Prupe.8G143700	ppa002822m	-216.149	-235.369	-241.632	203.093	306.624	241.331	0.00976365	NOT_TF	Vacuolar-sorting receptor 3	AT2G14740	Up_O2		NA	0	0	0	0	0
Prupe.8G145900	ppa012073m	85.1951	-19.0079	-99.4335	219.276	-162.364	-84.2022	0.881475	NOT_TF	ADP-ribosylation factor-like protein 8A	AT3G49870			NA	0	-1	-1	0	0
Prupe.8G148500	ppa005420m	-85.2518	-85.6206	130.32	592.941	-441.077	-172.494	0.88122	NOT_TF	Serine carboxypeptidase-like 18	AT1G73270			NA	1	1	1	0	-1
Prupe.8G150900	ppa005633m	-91.9814	688.637	61.7166	-292.611	-202.168	-214.203	0.382777	NOT_TF	tubulin alpha (TUBA)	AT1G50010		No MATCH	T0,T1,T2	NA	NA	NA	NA	NA
Prupe.8G156000	ppa005426m	143.367	-61.1633	-21.4571	102.9	-152.335	-87.4557	0.70152	NOT_TF	LL-diaminopimelate aminotransferase / LL-diaminopimelate transaminase	AT4G33680			NA	NA	NA	NA	NA	NA
Prupe.8G156300	ppa004750m	-40.2626	-103.309	33.4372	171.805	-49.1003	-18.1368	0.637062	NOT_TF	Adenylosuccinate synthetase 2, chloroplastic	AT3G57610			NA	NA	NA	NA	NA	NA
Prupe.8G157100	ppa006357m	-147.176	141.791	244.792	-196.849	-74.2148	102.641	0.629666	NOT_TF	Proline iminopeptidase	AT2G14260			NA	1	1	1	1	0
Prupe.8G157600	ppa008631m	93.7278	99.3607	69.8072	-182.207	-89.1135	9.72829	0.17634	NOT_TF	L-galactose 1-dehydrogenase / L-galDH	AT4G33670			NA	0	1	1	1	0
Prupe.8G158800	ppa007398m	167.109	-146.953	-103.309	86.8048	-41.2317	-1.57097	0.778567	NOT_TF	Uncharacterized protein	AT4G38810			NA	1	1	1	1	1
Prupe.8G159400	ppa010070m	205.319	-74.2148	28.559	5.11527	-101.576	-121.049	0.510101	NOT_TF	Methylthioadenosine nucleosidase / MTA nucleosidase	AT4G38800			NA	NA	NA	NA	NA	NA
Prupe.8G160500	ppa007813m	-111.236	177.519	142.001	-158.155	177.09	-228.644	0.637062	NOT_TF	Triose-phosphate isomerase / Triosephosphate mutase	AT2G21170			NA	1	0	0	0	-1
Prupe.8G160800	ppa010234m	-119.022	-246.766	47.4791	233.152	328.723	-288.629	0.627038	NOT_TF	translocon-associated protein subunit alpha (SSR1)	AT2G16595			NA	NA	NA	NA	NA	NA
Prupe.8G161100	ppa012332m	375.909	357.413	243.376	-197.952	-528.113	-274.38	0.042766	NOT_TF	PEPTIDYL-PROLYL CIS-TRANS ISOMERASE	AT2G16600	Up_O1		T0,T1,T2	-1	-1	-1	-1	-1
Prupe.8G161600	ppa004262m	-150.131	145.964	-119.872	370.616	-137.55	-156.82	0.793649	NOT_TF	Putative amidase C869.01	AT4G34880			NA	-1	-1	-1	-1	-1
Prupe.8G162300	ppa000337m	-8.4016	172.18	-103.711	-27.3082	-4.3272	-14.1494	0.772134	NOT_TF	Translocase of chloroplast 120, chloroplastic	AT3G16620			NA	NA	NA	NA	NA	NA
Prupe.8G162500	ppa007525m	77.7613	142.001	130.451	-132.719	-94.3327	-151.164	0.0176083	NOT_TF	Phosphatidylinositol diacylglycerol-lyase / Phosphatidylinositol phospholipase C	AT4G38690	Up_O1		NA	1	1	0	0	-1
Prupe.8G164000	ppa001754m	-99.4335	-221.071	-227.186	9.16458	5.45296	701.227	0.410284	NOT_TF	PROPROTEIN CONVERTASE SUBTILISIN/KEXIN	AT4G34980			NA	NA	NA	NA	NA	NA
Prupe.8G164100	ppa006293m	-59.5918	-13.1393	2.18746	157.607	-162.199	58.4684	0.772754	NOT_TF	Senescence-associated protein (Senescence)	AT2G17840			NA	1	1	0	1	1
Prupe.8G165600	ppa012801m	-145.585	113.281	-31.1211	-182.104	45.9139	269.856	0.771784	NOT_TF	HEAVY METAL-ASSOCIATED ISOPRENYLATED PLANT PROTEIN 26	AT4G38580			NA	1	1	1	1	1
Prupe.8G166400	ppa009691m	518.192	138.82	-228.752	-230.744	-103.993	-171.052	0.504973	NOT_TF	AQUAPORIN PIP2-7	AT4G35100			NA	-1	-1	-1	-1	-1
Prupe.8G167300	ppa004807m	18.7925	110.221	30.6716	-68.7531	-38.5391	-33.2504	0.159645	NOT_TF	Probable 26S proteasome non-ATPase regulatory subunit 3	AT1G20200			NA	NA	NA	NA	NA	NA
Prupe.8G168500	ppa004819m,ppa004827m	-123.385	73.3036	263.91	-80.0949	-210.396	145.518	0.661797	NOT_TF	V-type proton ATPase subunit B2	AT4G38510			T0,T1,T2	NA	NA	NA	NA	NA
Prupe.8G169000	ppa001178m	-11.1029	160.286	102.098	-100.125	-82.9516	-79.7273	0.150721	NOT_TF	transportin-1 (TNPO1)	AT2G16950			NA	1	1	1	1	0
Prupe.8G172600	ppa010964m	-116.686	-92.9681	-102.026	74.7856	176.259	81.4378	0.0396755	NOT_TF	COILED-COIL DOMAIN-CONTAINING PROTEIN 124	AT1G16210	Up_O2		NA	0	0	1	1	1
Prupe.8G172900	ppa004000m	-100.883	-76.1909	99.1291	68.5445	-276.911	316.671	0.793649	NOT_TF	MULTI-COPPER OXIDASE TYPE I FAMILY PROTEIN-RELATED	AT1G76160			NA	1	1	1	1	0
Prupe.8G177400	ppa007307m	-37.4742	114.22	-79.3437	29.6712	-12.3473	-10.7822	0.875642	NOT_TF	Isocitrate dehydrogenase [NAD] regulatory subunit 1, mitochondrial	AT4G35260			NA	1	1	1	1	1
Prupe.8G177500	ppa002922m	350.626	136.051	-135.802	-118.866	-107.398	-169.693	0.420041	NOT_TF	SEC1 family transport protein SLY1	AT2G17980			NA	1	1	1	1	1
Prupe.8G178100	ppa003711m	-180.641	47.8478	300.933	-173.854	-24.4764	137.096	0.763641	NOT_TF	ubiquilin (UBQLN, DSK2)	AT2G17200			NA	NA	NA	NA	NA	NA
Prupe.8G179600	ppa000433m	68.8515	-111.021	-86.4023	9.72829	271.178	-188.793	0.750518	NOT_TF	Uncharacterized calcium-binding protein C800.10c	AT1G21630			NA	NA	NA	NA	NA	NA
Prupe.8G180500	ppa007387m	243.376	-5.34621	-84.7171	-39.7769	-43.9072	-116.518	0.569108	NOT_TF	Homoserine kinase	AT2G17265			NA	1	1	1	1	0
Prupe.8G181200	ppa007505m	124.033	-85.2518	-49.1845	137.096	-89.6989	-115.952	0.835458	NOT_TF	PANTOTHENATE KINASE	AT4G35360			NA	1	1	1	1	1
Prupe.8G181800	ppa005858m	-130.756	-29.8567	-139.285	-159.841	403.53	95.0634	0.538793	NOT_TF	Aminoacylase-1	AT4G38220			NA	NA	NA	NA	NA	NA
Prupe.8G184200	ppa007612m	159.063	52.284	128.77	-351.24	21.034	-12.4913	0.396738	NOT_TF	Ankyrin repeat domain-containing protein 2	AT2G17390			NA	1	1	0	1	0
Prupe.8G187800	ppa000254m	12.7451	90.5218	152.595	22.9623	-248.624	-18.6243	0.41303	NOT_TF	GENERAL TRANSCRIPTIONAL COREPRESSOR TUPA	AT5G24710			NA	NA	NA	NA	NA	NA
Prupe.8G188900	ppa012572m	113.857	89.7261	-7.05717	-84.8471	-64.6419	-59.4091	0.133416	NOT_TF	n/a	AT3G07480			NA	0	0	0	0	0
Prupe.8G189400	ppa002636m	-115.979	-92.1386	-101.365	72.2781	120.428	127.387	0.0159212	DnaJ domain;Myb-like DNA-binding domain	DnaJ homolog subfamily C member 2 (DNAJC2)	AT3G11450	Up_O2		NA	0	0	1	1	1
Prupe.8G190400	ppa012465m	217.837	22.9623	7.40628	-227.186	-94.6419	59.4804	0.455549	NOT_TF	Glyoxalase-like domain (Glyoxalase_2)	AT5G48480			NA	-1	-1	-1	-1	-1
Prupe.8G191900	ppa013204m	191.098	171.319	90.5218	-173.365	-166.817	-173.365	0.0159651	NOT_TF	dCTP diphosphatase (DCTPP1)	AT3G25400	Up_O1		NA	0	-1	-1	-1	0
Prupe.8G192300	ppa011281m	106.818	246.826	82.7896	-166.644	-160.593	-163.603	0.0439848	NOT_TF	Ras-related protein Rab-11A (RAB11A)	AT3G07410	Up_O1		NA	1	1	1	1	1
Prupe.8G192500	ppa006889m	11.5733	14.5699	120.164	-58.874	-28.5078	-19.7825	0.303575	NOT_TF	AUXIN-RESPONSIVE PROTEIN-RELATED	AT3G25290			NA	-1	-1	-1	-1	-1
Prupe.8G192900	ppa013247m	-287.233	-345.46	-351.24	701.227	344.411	-132.719	0.240453	NOT_TF	large subunit ribosomal protein L32e (RP-L32e, RPL32)	AT4G18100			NA	NA	NA	NA	NA	NA
Prupe.8G193400	ppa009383m	-302.407	254.716	-69.8869	-417.176	154.823	466.537	0.79115	NOT_TF	40S RIBOSOMAL PROTEIN SA	AT3G04770			NA,T1,T2	NA	NA	NA	NA	NA
Prupe.8G194100	ppa003471m	83.7598	-49.1845	-16.7657	-287.422	231.709	63.8126	0.88122	NOT_TF	FK506-binding protein 4/5 (FKBP4_5)	AT3G25230			NA	0	1	0	1	0
Prupe.8G194200	ppa012894m	-137.745	-43.694	254.716	-32.2219	12.1988	37.4445	0.847334	NOT_TF	FK506-binding protein 2 [EC:5.2.1.8] (FKBP2)	AT3G25220			NA	-1	-1	-1	-1	-1
Prupe.8G195800	ppa008401m	-212.988	439.582	-248.731	-50.1576	250.08	-135.802	0.856629	NOT_TF	Putative quinone-oxidoreductase homolog, chloroplastic	AT4G13010			NA	0	-1	-1	-1	0
Prupe.8G197600	ppa004427m	-136.979	-166.644	92.7561	156.83	15.8962	73.3036	0.441104	NOT_TF	NUCLEAR TRANSPORT FACTOR 2 AND RNA RECOGNITION MOTIF DOMAIN-CONTAINING PROTEIN-RELATED	AT3G25150			NA	0	-1	-1	-1	-1
Prupe.8G198800	ppa011864m	15.8087	44.6693	96.2112	-65.9606	-40.1428	-26.6912	0.127031	NOT_TF	MITOCHONDRIAL IMPORT INNER MEMBRANE TRANSLOCASE SUBUNIT TIM22	AT3G25120			NA	-1	0	-1	-1	-1
Prupe.8G201100	ppa013826m	233.823	-58.874	49.2097	-65.037	-84.9826	-125.246	0.379104	NOT_TF	small ubiquitin-related modifier (SUMO, SMT3)	AT4G26840			NA	-1	-1	1	-1	1
Prupe.8G203600	ppa009934m	109.508	174.241	180.216	-169.102	-162.002	-166.525	0.0103093	NOT_TF	Uncharacterized conserved protein	AT3G07090	Up_O1		NA	NA	NA	NA	NA	NA
Prupe.8G204400	ppa011364m	-83.3568	-156.68	88.045	87.3178	67.0878	5.60037	0.518559	NOT_TF	Uncharacterized protein At4g13200, chloroplastic	AT4G13200			NA	0	0	0	-1	0
Prupe.8G204500	ppa011218m	-255.641	45.3922	-15.2645	90.5218	-60.4347	261.356	0.527106	NOT_TF	vesicle-associated membrane protein 72 (ATVAMP72)	AT1G04750			NA	NA	NA	NA	NA	NA
Prupe.8G206400	ppa005303m	42.5579	-100.706	-47.0325	216.519	-166.749	26.4388	0.750518	NOT_TF	3-ketoacyl-CoA thiolase 2, peroxisomal (PED1)	AT2G33150			NA	NA	NA	NA	NA	NA
Prupe.8G206600	ppa002976m	81.3873	-27.0065	-204.96	-55.678	27.1608	195.798	0.624691	NOT_TF	sterol 3beta-glucosyltransferase [EC:2.4.1.173] Glc b1-3 sterol (E2.4.1.173)	AT3G07020			NA	1	1	1	1	1
Prupe.8G207100	ppa007137m	68.6523	354.657	-32.0149	-166.525	-137.16	-110.069	0.297846	NOT_TF	Alcohol dehydrogenase	AT1G77120			NA	NA	NA	NA	NA	NA
Prupe.8G209200	ppa004110m	-115.952	-79.2116	16.0626	41.8601	290.908	-165.038	0.65244	NOT_TF	CHAPERONIN	AT3G23990			T0,T1,NA	-1	-1	-1	-1	-1
Prupe.8G209400	ppa000220m	36.1086	102.098	82.8805	-90.4728	-68.9374	-65.9606	0.0318355	NOT_TF	CLIP-associated protein	AT2G20190	Up_O1		NA	-1	-1	0	0	0
Prupe.8G212700	ppa006317m	-85.9924	701.227	-258.425	130.226	-351.24	-226.946	0.661797	NOT_TF	S-(hydroxymethyl)glutathione dehydrogenase / NAD-linked formaldehyde dehydrogenase	AT5G43940			NA	1	0	0	0	-1
Prupe.8G214700	ppa006705m	19.6123	80.7341	74.8267	-104.226	0.626955	-54.0952	0.17657	NOT_TF	NADH dehydrogenase [ubiquinone] 1 alpha subcomplex subunit 9, mitochondrial	AT2G20360			NA	1	1	1	1	0
Prupe.8G215800	ppa007717m	-166.948	254.266	-94.1235	103.659	-112.179	7.6456	0.881475	NOT_TF	GB	AT5G43960			NA	1	1	1	1	1
Prupe.8G216700	ppa010275m	224.097	58.4684	126.372	-123.111	-188.525	-152.335	0.0490207	NOT_TF	HAD SUPERFAMILY, SUBFAMILY IIIB ACID PHOSPHATASE	AT1G04040	Up_O1		NA	1	1	1	1	1
Prupe.8G219400	ppa006210m	-340.406	524.47	-7.60464	-250.104	120.879	66.0417	0.806165	NOT_TF	succinyl-CoA synthetase beta subunit (LSC2)	AT2G20420			NA	NA	NA	NA	NA	NA
Prupe.8G221400	ppa009822m	-197.952	-107.621	501.968	30.9737	-170.992	54.9654	0.778082	NOT_TF	NECAP-LIKE PROTEIN CG9132	AT1G03900			NA	1	1	1	1	0
Prupe.8G221600	ppa002285m	263.91	57.1788	64.41	118.378	-370.159	-241.632	0.403559	NOT_TF	oligosaccharyltransferase complex subunit delta (ribophorin II) (SWP1, RPN2)	AT4G21150			NA	1	1	1	0	0
Prupe.8G221700	ppa003011m	-4.3272	101.614	-149.609	88.045	20.2432	-82.9516	0.804033	NOT_TF	Probable methyltransferase PMT8	AT1G04430			NA	NA	NA	NA	NA	NA
Prupe.8G231700	ppa003678m	-127.45	6.28542	115.455	-141.611	31.6425	184.071	0.825133	NOT_TF	GLUTATHIONE REDUCTASE, CHLOROPLASTIC	AT3G54660			NA	1	1	1	1	0
Prupe.8G232700	ppa008948m	220.386	-1.57097	156.83	-145.746	-138.637	-137.34	0.107876	NOT_TF	Indole-3-glycerol-phosphate lyase / TSA	AT4G02610			NA	-1	-1	-1	-1	-1
Prupe.8G236400	ppa001681m	58.4684	-186.813	-126.026	220.227	90.1451	-109.97	0.544768	NOT_TF	3-methylcrotonyl-CoA carboxylase alpha subunit (E6.4.1.4A)	AT1G03090			NA	NA	NA	NA	NA	NA
Prupe.8G238900	ppa012853m	-140.57	-128.806	-191.979	359.071	163.126	-93.779	0.303575	NOT_TF	small subunit ribosomal protein S18e (RP-S18e, RPS18)	AT4G09800			NA	-1	-1	-1	-1	-1
Prupe.8G240100	ppa009406m	159.666	25.6453	-80.6493	26.4388	-156.68	-19.7097	0.624691	NOT_TF	Fatty-acid-binding protein 1	AT3G63170			NA	NA	NA	NA	NA	NA
Prupe.8G240300	ppa015773m	181.142	-215.934	-24.3351	-19.0079	32.1152	36.2892	0.802908	NOT_TF	Ribosome-recycling factor, chloroplastic	AT3G63190			NA	-1	-1	-1	-1	-1
Prupe.8G240900	ppa003894m	-80.6493	-88.6564	-140.487	428.519	-95.1621	-84.024	0.592744	NOT_TF	Ran GTPase-activating protein 1 (RANGAP1)	AT3G63130			NA	0	1	0	0	-1
Prupe.8G241500	ppa002696m	65.2841	-133.193	-211.584	252.544	100.588	-136.668	0.562934	NOT_TF	Ras homolog gene family, member T1 (RHOT1, ARHT1)	AT3G63150			NA	1	1	1	1	1
Prupe.8G244300	ppa012378m	-86.4023	82.0656	-145.416	-31.1211	14.728	211.459	0.575716	NOT_TF	PpaGPX4	AT2G48150			NA	0	0	0	0	1
Prupe.8G245600	ppa010677m	-276.911	160.889	-246.16	-88.536	240.29	310.424	0.49096	NOT_TF	DIENELACTONE HYDROLASE-LIKE PROTEIN	AT3G23600			NA	-1	-1	-1	-1	0
Prupe.8G246000	ppa005707m	30.9737	-98.4924	198.5	2.18746	-80.6493	-49.1003	0.62142	NOT_TF	TRANSLATION FACTOR	AT4G02930			NA,T1,T2	-1	-1	-1	-1	-1
Prupe.8G247700	ppa011911m	-230.96	204.778	78.1651	-22.8783	28.8605	33.0419	0.880256	NOT_TF	AUXIN-BINDING PROTEIN 1	AT4G02980			NA	0	0	0	0	0
Prupe.8G250300	ppa001177m	86.7567	122.29	182.873	-143.803	-136.558	-135.25	0.0170615	NOT_TF	Serine/threonine-protein phosphatase BSL1	AT4G03080	Up_O1		NA	NA	NA	NA	NA	NA
Prupe.8G251000	ppa006427m	51.7598	206.825	122.5	-142.791	-135.25	-135.062	0.0455049	NOT_TF	nuclear protein localization protein 4 homolog (NPLOC4, NPL4)	AT2G47970	Up_O1		NA	1	1	1	1	1
Prupe.8G255100	ppa001352m	-88.536	-41.5567	-68.7531	-14.7298	131.36	98.5741	0.186364	NOT_TF	SPERMATOGENESIS-ASSOCIATED PROTEIN 20	AT4G03200			NA	1	1	1	1	1
Prupe.8G255500	ppa001948m	244.003	-145.746	60.3907	-78.4395	-54.2154	-56.8338	0.607494	NOT_TF	Cullin-1	AT4G02570			NA	NA	NA	NA	NA	NA
Prupe.8G260100	ppa012608m	182.141	12.9624	-77.307	-117.084	-32.9168	33.4372	0.638926	NOT_TF	ADENINE NUCLEOTIDE ALPHA HYDROLASES-LIKE PROTEIN	AT2G47710			NA	-1	-1	-1	-1	0
Prupe.8G261400	ppa004626m	170.053	42.0457	-45.4315	-90.7677	-32.2219	-62.2964	0.405796	NOT_TF	UDP-GLUCURONIC ACID DECARBOXYLASE 1	AT3G62830			NA	-1	-1	-1	0	-1
Prupe.8G263500	ppa001565m	-0.305609	103.506	-16.086	-64.5627	-127.45	110.736	0.687967	NOT_TF	EXOCYST COMPLEX COMPONENT SEC15B	AT4G02350			NA	1	1	1	1	1
Prupe.8G263600	ppa012001m	-107.398	-45.4315	-117.084	200.151	180.303	-139.285	0.472574	NOT_TF	large subunit ribosomal protein L18e (RP-L18e, RPL18)	AT5G27850			T0,NA,T2	-1	-1	-1	-1	-1
Prupe.8G263700	ppa008875m	-149.898	-136.428	-141.004	105.387	361.891	-40.2626	0.276774	NOT_TF	ALPHA/BETA-HYDROLASES SUPERFAMILY PROTEIN	AT4G02340			NA	1	1	1	0	0
Prupe.8G264300	ppa002723m	54.655	432.923	102.9	-265.381	-167.718	-193.483	0.157095	NOT_TF	SUCROSE SYNTHASE 2	AT4G02280			NA	-1	-1	-1	-1	-1
Prupe.8G265300	ppa004758m	24.3755	70.3471	-202.168	47.3841	-25.1112	83.408	0.661797	NOT_TF	Fumarate hydratase 1, mitochondrial	AT2G47510			NA	1	1	1	1	0
Prupe.8G265800	ppa008823m	9.72829	-158.155	-166.749	68.4777	232.657	7.03187	0.289457	NOT_TF	ATP-DEPENDENT CLP PROTEASE PROTEOLYTIC SUBUNIT 5, CHLOROPLASTIC	AT1G02560			NA	1	1	1	1	1
Prupe.8G266800	ppa000899m	28.1704	-90.0036	186.908	-45.4315	-21.4571	-21.4571	0.640697	NOT_TF	Probable glutamyl endopeptidase, chloroplastic	AT2G47390			NA	1	1	1	1	1
Prupe.8G266900	ppa005900m	99.3607	-148.995	-194.609	77.5647	75.8161	71.2115	0.432397	NOT_TF	vacuolar protein sorting-associated protein VTA1 (VTA1, LIP5)	AT4G26750			NA	1	1	1	1	1
Prupe.8G270200	ppa007947m	65.0701	-56.8896	182.462	-8.49257	-28.7782	-161.78	0.46791	NOT_TF	DnaJ homolog subfamily B member 11 (DNAJB11)	AT3G62600			NA	0	1	1	0	0
Prupe.8G271000	ppa011838m	-34.7075	-67.6619	86.7567	-84.6307	96.2112	36.1086	0.804033	NOT_TF	GTP-binding protein SAR1A	AT4G02080			NA	NA	NA	NA	NA	NA
Prupe.1G118100	ppa010868m,ppa010882m	-239.924	-46.3823	-171.912	173.248	125.76	208.786	0.0596318	NOT_TF	Peptidyl-prolyl cis-trans isomerase CYP21-3, mitochondrial	AT3G66654	Up_O2		NA	NA	NA	NA	NA	NA
Prupe.3G118400	ppb022829m	-228.644	121.924	-65.037	-141.004	226.82	165.544	0.631367	NOT_TF	Phosphoenolpyruvate carboxylase / Phosphoenolpyruvic carboxylase	AT3G14940			NA	0	0	0	0	0
Prupe.4G042000	ppa010879m	145.964	-257.192	-225.047	321.86	-187.8	123.562	0.60973	NOT_TF	Catechol oxidase / Tyrosinase	no match			NA	NA	NA	NA	NA	NA
Prupe.8G115600	ppa010900m	102.977	-91.7392	-60.4347	25.4958	-59.8281	68.5445	0.715835	NOT_TF	N-acetyl-gamma-glutamyl-phosphate reductase / NAGSA dehydrogenase	AT2G19940			NA	0	0	0	0	0
Prupe.5G197000	ppa009638m,ppa009641m,ppa009655m	-181.786	67.0878	357.413	-66.5384	47.295	-140.666	0.661797	NOT_TF	Ribulose-phosphate 3-epimerase, chloroplastic	AT5G61410			NA	NA	NA	NA	NA	NA
Prupe.2G160400	ppa009560m	70.7074	-162.199	-25.7608	204.131	-39.7769	-89.1135	0.730546	NOT_TF	(+)-neomenthol dehydrogenase (E1.1.1.208)	AT3G61220			NA	NA	NA	NA	NA	NA
Prupe.8G163800	ppa006539m,ppa006553m	-202.168	-9.74764	191.098	-150.465	215.386	57.9658	0.803604	NOT_TF	26S proteasome non-ATPase regulatory subunit 4 homolog	AT4G38630			NA	-1	0	0	0	0
Prupe.3G257000	ppa011540m	12.9624	40.4607	147.26	-327.687	-57.7712	200.268	0.661797	NOT_TF	small subunit ribosomal protein S19e (RP-S19e, RPS19)	AT3G02080			NA	-1	-1	-1	-1	-1
Prupe.2G281000	ppa013457m	-291.207	-138.944	252.804	-77.4483	99.7984	280.662	0.654615	NOT_TF	small subunit ribosomal protein S20e (RP-S20e, RPS20)	AT3G47370			NA	0	0	1	0	0
Prupe.6G092700	ppa012246m,ppa013051m	-187.8	219.726	93.0962	-35.5247	-11.478	-12.3473	0.750518	NOT_TF	40S ribosomal protein S23	AT5G02960			NA	-1	-1	-1	-1	-1
Prupe.1G019500	ppa024854m	-119.497	81.3873	29.6712	-163.991	211.028	22.9623	0.831316	NOT_TF	small subunit ribosomal protein S3Ae (RP-S3Ae, RPS3A)	AT3G04840			NA	-1	-1	-1	-1	-1
Prupe.4G230200	ppa011058m,ppa011067m	-237.616	226.716	-138.727	176.259	42.973	-30.2896	0.677464	NOT_TF	40S ribosomal protein S8	AT5G59240			NA	0	0	0	0	0
Prupe.6G123800	ppa011311m	-77.0954	-162.002	-16.3441	188.19	97.5808	-48.1328	0.342594	NOT_TF	large subunit ribosomal protein LP2 (RP-LP2, RPLP2)	AT2G27710			NA,NA,T2	-1	-1	-1	-1	-1
Prupe.4G065200	ppa020372m	-335.393	170.053	-28.4035	-92.3366	98.6332	290.908	0.639309	NOT_TF	60S ribosomal protein L11	AT2G42740			NA	-1	-1	-1	-1	-1
Prupe.8G204800	ppa011403m	-28.5078	151.849	276.526	-94.3327	-155.043	-138.976	0.195713	NOT_TF	ALBA DNA/RNA-BINDING PROTEIN	AT3G07030			NA	0	0	0	0	0
Prupe.1G360500	ppa009293m,ppa009424m	-53.2159	16.4197	-27.5061	114.167	74.8267	-158.799	0.789393	NOT_TF	RIBONUCLEASE P SUBUNIT P25	AT1G76010			NA	-1	-1	-1	-1	-1
Prupe.5G103000	ppa001235m	12.4055	82.8805	7.19355	-26.483	-147.176	82.4235	0.635995	NOT_TF	Puromycin-sensitive aminopeptidase	AT1G63770.5			NA	NA	NA	NA	NA	NA
Prupe.6G099700	ppa001479m,ppa001480m	601.142	-162.364	-123.385	-78.7363	-175.567	-148.995	0.624691	NOT_TF	Beta-galactosidase 8	AT2G28470			NA	NA	NA	NA	NA	NA
Prupe.8G091300	ppa008248m	-65.3985	-143.932	-202.482	457.74	37.5846	-145.416	0.510101	NOT_TF	DNAJ HEAT SHOCK N-TERMINAL DOMAIN-CONTAINING PROTEIN	AT4G39150			NA	NA	NA	NA	NA	NA
Prupe.2G194100	ppa013227m,ppa013234m	-217.418	27.8427	166.919	140.983	-365.393	319.185	0.843686	NOT_TF	CYTOCHROME B5 ISOFORM A	AT5G53560			NA	NA	NA	NA	NA	NA
Prupe.8G202900	ppa013176m,ppa013179m	-14.7626	-233.244	126.114	-89.3504	59.4804	188.19	0.686586	NOT_TF	CYTOCHROME B5 ISOFORM B	AT2G32720			NA	-1	-1	-1	-1	-1
Prupe.1G293400	ppa008781m,ppa009652m	-126.74	-99.4335	202.388	-145.278	-106.045	367.403	0.825002	NOT_TF	D-aminoacyl-tRNA deacylase [EC:3.1.1.96] (dtdA, GEK1)	AT2G03800			NA	1	1	1	1	1
Prupe.7G161100	ppa005514m	-62.2964	-97.5199	-190.723	220.386	167.109	-80.6493	0.311163	NOT_TF	DEHYDRIN RAB18-RELATED	no match		No MATCH	NA	-1	-1	-1	-1	0
Prupe.6G051400	ppa008673m	191.391	-64.6419	13.9121	-153.952	88.8501	-105.161	0.615791	NOT_TF	Cinnamoyl-CoA reductase 1	AT5G58490			NA	NA	NA	NA	NA	NA
Prupe.2G158800	ppa012301m	-0.861883	61.2628	105.387	-128.325	55.2009	-87.0894	0.432397	NOT_TF	Elicitor-responsive protein 3	AT1G63220			NA	NA	NA	NA	NA	NA
Prupe.2G145300	ppa012648m	284.223	161.947	-29.147	-160.593	-154.891	-157.396	0.159645	NOT_TF	GLUTATHIONE S-TRANSFERASE, GST, SUPERFAMILY, GST DOMAIN CONTAINING	AT2G02380			NA	-1	-1	-1	-1	-1
Prupe.3G178200	ppa011360m	-122.83	-137.16	-22.8783	426.725	-166.223	11.1474	0.607461	NOT_TF	GLUTATHIONE S-TRANSFERASE, GST, SUPERFAMILY, GST DOMAIN CONTAINING	AT2G30860		MATCH_no change	NA	-1	-1	-1	-1	-1
Prupe.6G085800	ppa007791m	-152.335	16.1774	33.5571	337.75	-152.534	-108.927	0.790229	NOT_TF	CUPIN FAMILY PROTEIN	AT2G28680			NA	1	0	0	0	-1
Prupe.2G102700	ppa013039m	-68.9374	88.045	28.3495	-263.694	252.544	-9.24156	0.849762	NOT_TF	PROTEIN TIC 40, CHLOROPLASTIC	AT5G16620			NA	1	1	1	1	0
Prupe.8G083900	ppa013535m	-135.22	16.9457	-6.89742	182.141	66.1914	-131.446	0.661797	NOT_TF	NADH dehydrogenase [ubiquinone] 1 beta subcomplex subunit 9	AT4G34700			NA	NA	NA	NA	NA	NA
Prupe.7G260700	ppa004681m	10.9578	-98.1461	95.5928	-120.576	74.6201	68.8515	0.873904	NOT_TF	Glyceraldehyde-3-phosphate dehydrogenase (NADP(+)) / Triosephosphate dehydrogenase	AT2G24270			NA	NA	NA	NA	NA	NA
Prupe.7G221100	ppa003214m	252.253	-93.7459	184.924	-166.817	-48.006	-156.889	0.32564	NOT_TF	NADP-dependent malic enzyme	AT2G19900		MATCH_no change	NA,T1,T2	NA	NA	NA	NA	NA
Prupe.3G254500	ppa005348m	171.319	-165.038	15.8962	-71.2351	34.1786	10.6881	0.846862	NOT_TF	RAS GTPASE-ACTIVATING PROTEIN-BINDING PROTEIN	AT5G60980			NA	NA	NA	NA	NA	NA
Prupe.3G031000	ppa003285m	258.35	-128.19	-125.436	392.737	-327.687	-159.148	0.853038	NOT_TF	PECTINESTERASE 2-RELATED	AT3G14310			NA	-1	-1	-1	-1	-1
Prupe.1G202600	ppa013456m,ppa013466m	22.9623	-112.179	108.92	-193.483	11.5733	200.151	0.88367	NOT_TF	peptidyl-prolyl cis-trans isomerase NIMA-interacting 1 (PIN1)	AT2G18040			NA	1	1	1	1	0
Prupe.5G233300	ppa012128m,ppa012133m,ppa012140m	103.966	25.4958	-62.2964	73.9401	-155.511	-22.6879	0.687967	NOT_TF	C2 DOMAIN-CONTAINING PROTEIN-RELATED	AT3G17980			NA	1	1	1	1	1
Prupe.5G151600	ppa000602m	123.389	-42.9995	-55.4058	98.5741	-103.309	-93.7459	0.762223	NOT_TF	INACTIVE PURPLE ACID PHOSPHATASE 24-RELATED	AT5G50400			NA	1	1	0	0	0
Prupe.5G098600	ppa012412m	-226.212	65.2504	14.3958	-133.247	68.4777	346.595	0.825073	NOT_TF	GLUTATHIONE PEROXIDASE 8-RELATED	AT4G11600			NA	1	0	0	0	-1
Prupe.1G186500	ppa011681m,ppa011682m	-79.8115	102.9	-195.17	-187.8	73.3036	359.071	0.665289	NOT_TF	PpaGPX2	AT2G31570			NA	NA	NA	NA	NA	NA
Prupe.5G098500	ppa012407m	-93.9307	42.973	-165.322	38.858	70.9221	117.774	0.301947	NOT_TF	GLUTATHIONE PEROXIDASE 8-RELATED	AT4G11600			NA	0	-1	-1	-1	0
Prupe.1G444100	ppa010596m,ppa010614m	0.939325	-133.529	-140.359	45.0837	18.7925	206.825	0.276397	NOT_TF	profilin (PFN)	AT5G56600			T0,T1,T2	-1	-1	0	-1	-1
Prupe.7G217700	ppa013283m,ppa013285m	-241.632	601.142	-152.395	114.371	-41.5567	-296.111	0.754758	NOT_TF	profilin (PFN)	AT5G56600			NA	NA	NA	NA	NA	NA
Prupe.1G258500	ppa010406m	-79.2116	-113.3	61.055	199.362	64.614	-155.511	0.692074	NOT_TF	Anticodon-binding domain (AD)	AT1G24050			NA	NA	NA	NA	NA	NA
Prupe.1G303800	ppa006535m	-82.8774	-127.45	-82.7321	262.507	79.4084	-95.4692	0.428864	NOT_TF	Protein decapping 5	AT1G26110			NA	NA	NA	NA	NA	NA
Prupe.1G268100	ppa009569m,ppa009573m,ppa009576m	162.3	231.709	-187.441	-36.695	-123.385	-125.715	0.548493	NOT_TF	Hypersensitive-induced response protein 2	AT1G69840			T0,T1,NA	NA	NA	NA	NA	NA
Prupe.6G147100	ppa010930m	-345.46	316.671	-234.182	300.933	112.759	-166.644	0.68987	NOT_TF	NIEMANN PICK TYPE C2 PROTEIN NPC2-RELATED	AT3G11780			NA	NA	NA	NA	NA	NA
Prupe.7G171700	ppa011758m	-207.773	459.171	123.389	-40.4054	-106.622	-187.8	0.562934	NOT_TF	Rac-like GTP-binding protein RHO1	AT3G51300			NA	NA	NA	NA	NA	NA
Prupe.7G230200	ppa009206m	188.19	110.146	-257.192	50.8331	-9.24156	-154.06	0.793649	NOT_TF	Ras-related protein Rab-5B (RAB5B)	AT5G45130			NA	-1	0	0	0	0
Prupe.4G255000	ppa007553m	-138.944	102.641	224.385	-4.43057	-171.323	40.9811	0.646601	NOT_TF	RNA-binding protein 8A (RBM8A, Y14)	AT1G51510			NA	0	0	0	0	0
Prupe.6G137000	ppa005805m	12.1988	76.7502	79.2058	-70.345	-44.8923	-31.1211	0.0969914	NOT_TF	RuvB-like protein 1	AT5G22330	Up_O1		NA	NA	NA	NA	NA	NA
Prupe.1G107000	ppa006833m,ppa006841m,ppa006846m	-213.503	163.639	601.142	-441.077	224.097	-236.719	0.589927	NOT_TF	S-adenosylmethionine synthase 2	AT3G17390			T0,T1,T2	1	1	1	1	1
Prupe.4G121100	ppa011127m,ppa011135m,ppa011141m	-106.622	248.341	-230.96	-365.393	102.295	404.511	0.806165	NOT_TF	Plasma membrane-associated cation-binding protein 1	AT4G20260			NA	1	1	1	1	1
Prupe.1G307900	ppa003280m,ppa003299m	98.0593	-48.006	62.0564	-53.7594	-250.104	205.319	0.750518	NOT_TF	Serine/threonine-protein phosphatase 2A 65 kDa regulatory subunit A beta isoform	AT3G25800			NA,NA,T2	NA	NA	NA	NA	NA
Prupe.7G102200	ppa002552m,ppa002567m	3.5889	-38.5391	-140.936	86.7567	3.93642	86.7567	0.297658	NOT_TF	Sorting nexin 1	AT5G06140			NA	1	1	1	1	1
Prupe.7G001600	ppa009412m	-134.056	-112.923	-123.111	204.778	130.451	42.8819	0.0584483	NOT_TF	THIOREDOXIN-LIKE 1-1, CHLOROPLASTIC-RELATED	AT1G08570	Up_O2		NA	1	1	1	1	1
Prupe.1G134900	ppa009639m	-223.492	-112.708	701.227	-121.753	58.0683	-99.1216	0.723822	NOT_TF	TRANSLATIONALLY CONTROLLED TUMOR PROTEIN-RELATED	AT3G16640			T0,T1,T2	1	0	0	0	0
Prupe.5G100500	ppa007022m,ppa007046m	-94.3327	-61.2203	-274.792	748.531	-258.425	-136.128	0.661797	NOT_TF	Tyrosine--tRNA ligase	AT2G33840			NA	1	1	1	1	1
Prupe.2G232500	ppa008149m,ppa008154m,ppa008156m,ppa008159m	216.13	-196.849	-134.325	-20.1931	144.948	-60.7124	0.773505	NOT_TF	UDP-glucuronic acid decarboxylase 5	AT3G46440			NA	NA	NA	NA	NA	NA
Prupe.1G118700	ppa012554m	448.415	53.1617	-276.08	101.412	-131.614	-308.144	0.661797	NOT_TF	Universal stress protein family (Usp)	AT3G17020			NA	1	1	1	1	1
Prupe.1G401200	ppa006394m	-148.433	150.347	379.785	-115.952	-22.8783	-166.045	0.497503	NOT_TF	E3 ubiquitin-protein ligase AIP2 [EC:6.3.2.19] (AIP2)	AT3G43540			NA	1	1	0	0	0
Prupe.2G072000	ppa009065m,ppa009080m	100.637	-118.866	-23.0583	-181.786	211.459	26.8702	0.820064	NOT_TF	Uricase-2 isozyme 1	AT2G26230			NA	0	1	1	1	1
Prupe.3G015000	ppa005224m,ppa005232m	79.2058	-73.8644	114.371	432.923	-374.95	-291.207	0.767794	NOT_TF	UTP--glucose-1-phosphate uridylyltransferase (UGP2, galU, galF)	AT5G17310			NA,NA,T2	1	1	1	1	-1
Prupe.4G030200	ppa000514m	-224.763	-40.2626	173.248	5.45296	42.1803	133.213	0.671522	NOT_TF	Membrane trafficking and cell signaling protein HRS, contains VHS and FYVE domains	AT1G61690			NA	1	1	1	1	1
Prupe.4G035900	ppa011461m,ppa011462m	392.737	137.504	-161.837	-163.24	-96.6635	-127.766	0.462913	NOT_TF	Vacuolar protein sorting-associated protein 28 homolog 2	AT4G05000			NA	NA	NA	NA	NA	NA
Prupe.6G180900	ppa008844m,ppa008848m	102.098	448.415	-119.022	-162.364	-156.469	-161.135	0.397333	NOT_TF	WD repeat-containing protein 61	AT4G29830			NA	-1	-1	-1	-1	-1
1. NOT_TF = not a transcription factor.
2. Best Match with Arabidopsis thaliana, based on the Table S5, from Nilo-Poyanco et al., 2019.
3. Accumulation patterns - Up_O1 - Upregulated at mature fruit (O1) compared to ripe fruit (O2); Up_O2 - Upregulated at ripe fruit (O2) compared to mature fruit (O1).
4. Accumulation patterns - MATCH_no change - Protein abundance did not change among mature and ripe fruit in both studies; MATCH_O1 - Protein abundance was higher in mature fruit than in ripe fruit in both studies; MATCH_O2 - Protein abundance was higher in ripe fruit than in mature fruit in both studies; No_MATCH - Protein abundance patterns did not match among both studies.
5. Proteins detected at green (T0), yellow (T1, ~mature), deep-orange/red (T2, ~ripe) apricot fruit by means of SDS–PAGE/nanoLC–ESI–LIT–MS/MS analysis. D'Ambrosio C, Arena S, Rocco M, et al. Proteomic analysis of apricot fruit during ripening. J Proteomics. 2013;78:39–57.
6. Analysis using data from the GEO dataset GSE71561. 1- Statistically significant higher expression at 125 days after full bloom (DAFB); -1 - Statistically significant lower expression at 125 days after full bloom (DAFB); 0 - no expression levels difference at 125 days after full bloom (DAFB) against the condition under assessment.

## Sheet: Sheet1
ppa004670m	ppa004670m,ppa004673m
ppa011986m	ppa011986m,ppa012002m
ppa008202m	ppa008202m,ppa008218m
ppa012832m	ppa012832m,ppa012840m
ppa004764m	ppa004764m,ppa005321m
ppa011640m	ppa011640m,ppa011643m
ppa013088m	ppa013088m,ppa013091m
ppa003722m	ppa003722m,ppa004248m
ppa000670m	ppa000670m,ppa000703m
ppa002992m	ppa002992m,ppa003373m
ppa008203m	ppa008203m,ppa008279m
ppa012996m	ppa012996m,ppa012998m
ppa001742m	ppa001742m,ppa001747m
ppa010328m	ppa010328m,ppa010344m
ppb010253m	ppb010253m,ppb010264m
ppa011722m	ppa011722m,ppa011756m
ppa004897m	ppa004897m,ppa004898m,ppa004911m
ppa010396m	ppa010396m,ppa012094m
ppa002618m	ppa002618m,ppa002620m
ppa006465m	ppa006465m,ppa006885m,ppa006900m
ppa006122m	ppa006122m,ppa006123m,ppa006125m
ppa005622m	ppa005622m,ppa006252m
ppa006215m	ppa006215m,ppa006219m
ppa002490m	ppa002490m,ppa002492m
ppa010628m	ppa010628m,ppa010636m,ppa010641m,ppa010642m
ppa010026m	ppa010026m,ppa010403m
ppa006318m	ppa006318m,ppa006329m
ppa012085m	ppa012085m,ppa012109m,ppa012124m
ppa013076m	ppa013076m,ppa013077m
ppa009890m	ppa009890m,ppa009892m
ppa009068m	ppa009068m,ppa009568m
ppa011869m	ppa011869m,ppa011871m
ppa012628m	ppa012628m,ppa012925m,ppa012941m,ppa012952m
ppa007511m	ppa007511m,ppa007524m
ppa011512m	ppa011512m,ppa011516m,ppa011538m
ppa012530m	ppa012530m,ppa012556m,ppa013069m
ppa006356m	ppa006356m,ppa006369m,ppa006370m
ppa002483m	ppa002483m,ppa002588m
ppa005074m	ppa005074m,ppa005121m
ppa006806m	ppa006806m,ppa007286m
ppa002591m	ppa002591m,ppa002598m
ppa002202m	ppa002202m,ppa002264m
ppa007741m	ppa007741m,ppa009420m
ppa013601m	ppa013601m,ppa013607m
ppa011285m	ppa011285m,ppa011289m,ppa011302m
ppa004981m	ppa004981m,ppa004991m,ppa005006m
ppa014004m	ppa014004m,ppa014014m
ppa006791m	ppa006791m,ppa007028m,ppa007035m
ppa008289m	ppa008289m,ppa008559m
ppa010408m	ppa010408m,ppa010451m
ppa004155m	ppa004155m,ppa004760m
ppa010128m	ppa010128m,ppa010858m
ppa001932m	ppa001932m,ppa001934m
ppa006668m	ppa006668m,ppa006687m
ppa009704m	ppa009704m,ppa009718m
ppa013350m	ppa013350m,ppa013989m
ppa007254m	ppa007254m,ppa008312m
ppa010916m	ppa010916m,ppa010918m
ppa013776m	ppa013776m,ppa013779m,ppa013781m,ppa013782m,ppa013787m,ppa013792m
ppa007211m	ppa007211m,ppa007238m
ppa013459m	ppa013459m,ppb011184m
ppa013570m	ppa013570m,ppa013580m
ppa011943m	ppa011943m,ppa011949m
ppa004337m	ppa004337m,ppa004365m,ppa005098m
ppa012003m	ppa012003m,ppa012035m
ppa012932m	ppa012932m,ppa012943m,ppa012954m,ppa013013m
ppa010413m	ppa010413m,ppa010431m
ppa012511m	ppa012511m,ppa012524m
ppa011023m	ppa011023m,ppa011043m
ppa008197m	ppa008197m,ppa008199m
ppa013166m	ppa013166m,ppa013183m,ppa013185m
ppa006778m	ppa006778m,ppa006800m
ppa009037m	ppa009037m,ppa010348m
ppa008522m	ppa008522m,ppa008542m
ppa012235m	ppa012235m,ppa012250m
ppa011010m	ppa011010m,ppa011194m
ppa008600m	ppa008600m,ppa008604m
ppa013683m	ppa013683m,ppa013691m
ppa012070m	ppa012070m,ppa012912m
ppa000857m	ppa000857m,ppa000858m
ppa012550m	ppa012550m,ppa012553m
ppa001721m	ppa001721m,ppa001722m
ppa001535m	ppa001535m,ppa001537m
ppa013471m	ppa013471m,ppa013482m
ppa011232m	ppa011232m,ppa011239m
ppa007154m	ppa007154m,ppa007167m,ppa007186m
ppa010769m	ppa010769m,ppa010794m
ppa009335m	ppa009335m,ppa009454m
ppa004819m	ppa004819m,ppa004827m
ppa010868m	ppa010868m,ppa010882m
ppa009638m	ppa009638m,ppa009641m,ppa009655m
ppa006539m	ppa006539m,ppa006553m
ppa012246m	ppa012246m,ppa013051m
ppa011058m	ppa011058m,ppa011067m
ppa009293m	ppa009293m,ppa009424m
ppa001479m	ppa001479m,ppa001480m
ppa013227m	ppa013227m,ppa013234m
ppa013176m	ppa013176m,ppa013179m
ppa009652m	ppa008781m,ppa009652m
ppa013456m	ppa013456m,ppa013466m
ppa012128m	ppa012128m,ppa012133m,ppa012140m
ppa011681m	ppa011681m,ppa011682m
ppa010596m	ppa010596m,ppa010614m
ppa013283m	ppa013283m,ppa013285m
ppa009569m	ppa009569m,ppa009573m,ppa009576m
ppa006833m	ppa006833m,ppa006841m,ppa006846m
ppa011127m	ppa011127m,ppa011135m,ppa011141m
ppa003280m	ppa003280m,ppa003299m
ppa002552m	ppa002552m,ppa002567m
ppa007022m	ppa007022m,ppa007046m
ppa008149m	ppa008149m,ppa008154m,ppa008156m,ppa008159m
ppa009065m	ppa009065m,ppa009080m
ppa005224m	ppa005224m,ppa005232m
ppa011461m	ppa011461m,ppa011462m
ppa008844m	ppa008844m,ppa008848m
