# Supplementary material for: Shotgun proteomics of peach fruit reveals major metabolic pathways associated to ripening
Source: BMC Genomics. 2021 Jan 6;22:17. doi: 10.1186/s12864-020-07299-y (PMC7788829; doi:10.1186/s12864-020-07299-y)
Supplement: Supplementary file 6 — Additional file 6. [file 12864_2020_7299_MOESM6_ESM.xlsx]

## Sheet: Sheet1
Supplementary Table 2. Parameters assessed among the proteome under study and two other proteome references
Parameter (mean, Gmd)1	Full genome-predicted proteome (26,873 proteins)	Current study (1663 proteins)	Spring Lady proteome (977 proteins, Monti et al., 20192)
Length	409.3 (317.5)	437.0 (279.8)	404.3 (235.5)
Molecular Weigth (Da)	45686 (35427)	48198 (30923)	44429 (26044)
Charge (pH = 7, pKscale = "Lehninger")	-0.62 (12.89)	-3.6 (13.59)	-4.05 (11.89)
Protein Stability (instability index)	44.29 (13.07)	39.51 (11.01)	37.74 (10.14)
Hydrophobicity (KyteDoolittle scale)	-0.262 (0.436)	-0.289 (0.309)	-0.237 (0.284)
Hydrophobicity (Guy scale)	-0.0010 (0.1554)	0.0412 (0.1067)	0.0236 (0.095)
1. All the parameters were assessed using the R Package ‘Peptides’; Gmd - Gini's mean difference.
2. Monti et al. Metabolomic and proteomic profiling of Spring Lady peach fruit with contrasting woolliness phenotype reveals carbon oxidative processes and proteome reconfiguration in chilling-injured fruit. Postharvest Biology and Technology. 2019 May 1;151:142-51.
