# Supplementary material for: Shotgun proteomics of peach fruit reveals major metabolic pathways associated to ripening
Source: BMC Genomics. 2021 Jan 6;22:17. doi: 10.1186/s12864-020-07299-y (PMC7788829; doi:10.1186/s12864-020-07299-y)
Supplement: Supplementary file 7 — Additional file 7. [file 12864_2020_7299_MOESM7_ESM.xlsx]

## Sheet: comparacion
Supplementary Table 3: Comparison of proteome fruit data sets previously published.
Papavasileiou_2D	match	% match		Huan_ITRAQ_2019	match	% match		Jiang_2D_2014	match	% match		Wu_ITRAQ_2017	match	% match		Nilo_DIGE_2010	match	% match		Monti_TCA_precip_2019	match	% match		D'Ambrosio_1D_2013	match	% match		NiloP_2D_2012	match	% match		Jiang_ITRAQ_2020a	match	% match
ppa000665m	ppa000665m	87.069		ppa012116m	ppa012116m	61.8462		ppa003093m	ppa001062m	82.9268		ppa000034m	ppa000034m	54.6875		Prupe.1G039300	Prupe.1G039300	87.5		Prupe.1G003000	Prupe.1G003300	76.7656		Prupe.8G077800	Prupe.8G077800	78.0083		ppa001783m	ppa001783m	89.4737		ppa000827m	ppa008404m	50.3876
ppa000927m	ppa000927m			ppa004884m	ppa004884m			ppa011853m	ppa001062m			ppa001216m	ppa001216m			Prupe.1G128700	Prupe.1G128700			Prupe.1G003300	Prupe.1G004800			Prupe.2G252300	Prupe.2G252300			ppa002490m	ppa002490m			ppa001305m	ppa012598m
ppa001138m	ppa001138m			ppa005914m	ppa005914m			ppa001973m	ppa001643m			ppa001469m	ppa001783m			Prupe.1G234000	Prupe.1G234000			Prupe.1G004800	Prupe.1G006700			Prupe.7G039100	Prupe.7G039100			ppa003086m	ppa003086m			ppa001324m	ppa005431m
ppa001265m	ppa001317m			ppa005137m	ppa005137m			ppa012991m	ppa001973m			ppa001634m	ppa002730m			Prupe.1G251500	Prupe.1G253500			Prupe.1G006700	Prupe.1G010400			Prupe.7G120700	Prupe.7G120700			ppa003142m	ppa003171m			ppa001675m	ppa005761m
ppa001317m	ppa001554m			ppa011472m	ppa011472m			ppa009639m	ppa002892m			ppa001783m	ppa002804m			Prupe.1G253500	Prupe.1G280900			Prupe.1G010400	Prupe.1G014000			Prupe.2G098100	Prupe.2G098100			ppa003171m	ppa004323m			ppa001718m	ppa008405m
ppa001554m	ppa001572m			ppa010093m	ppa010093m			ppa009960m	ppa003093m			ppa001952m	ppa002939m			Prupe.1G280900	Prupe.1G372700			Prupe.1G010500	Prupe.1G014900			Prupe.5G220000	Prupe.5G220000			ppa004323m	ppa004799m			ppa001865m	ppa005065m
ppa001572m	ppa001738m			ppa007547m	ppa007547m			ppa012416m	ppa003143m			ppa002730m	ppa003265m			Prupe.1G372700	Prupe.2G235000			Prupe.1G013000	Prupe.1G017400			Prupe.7G249900	Prupe.7G249900			ppa004799m	ppa005270m			ppa001929m	ppa010029m
ppa001738m	ppa001756m			ppa010785m	ppa010785m			ppa011390m	ppa003850m			ppa002775m	ppa003271m			Prupe.2G235000	Prupe.2G236000			Prupe.1G013500	Prupe.1G018900			Prupe.2G230400	Prupe.2G230400			ppa005270m	ppa005514m			ppa002686m	ppa007397m
ppa001756m	ppa001783m			ppa001590m	ppa001590m			ppa012538m	ppa004884m			ppa002804m	ppa003819m			Prupe.2G236000	Prupe.2G243800			Prupe.1G014000	Prupe.1G021100			Prupe.2G024600	Prupe.2G024600			ppa005514m	ppa005633m			ppa002782m	ppa008310m
ppa001783m	ppa001865m			ppa004306m	ppa001799m			ppa012058m	ppa005065m			ppa002939m	ppa004456m			Prupe.2G243800	Prupe.2G262400			Prupe.1G014900	Prupe.1G022400			Prupe.3G258500	Prupe.3G258500			ppa005633m	ppa006356m			ppa003086m	ppa012676m
ppa001865m	ppa001948m			ppa001799m	ppa007581m			ppa010413m	ppa005333m			ppa003128m	ppa004763m			Prupe.2G262400	Prupe.2G324600			Prupe.1G017400	Prupe.1G026800			Prupe.4G166400	Prupe.4G166400			ppa006356m	ppa006841m			ppa003400m	ppa010646m
ppa001948m	ppa001950m			ppa008420m	ppa004763m			ppa012586m	ppa005333m			ppa003265m	ppa004884m			Prupe.2G324600	Prupe.3G015000			Prupe.1G018900	Prupe.1G031400			Prupe.3G029800	Prupe.3G029800			ppa006841m	ppa006857m			ppa003807m	ppa010552m
ppa001950m	ppa001973m			ppa007581m	ppa013322m			ppa012795m	ppa005625m			ppa003271m	ppa005137m			Prupe.3G015000	Prupe.3G144100			Prupe.1G021100	Prupe.1G039300			Prupe.6G018700	Prupe.5G241600			ppa006857m	ppa007242m			ppa004002m	ppa013391m
ppa001973m	ppa002111m			ppa004763m	ppa007813m			ppa011809m	ppa007242m			ppa003286m	ppa005146m			Prupe.3G144100	Prupe.3G209900			Prupe.1G022400	Prupe.1G041700			Prupe.5G241600	Prupe.7G174800			ppa007242m	ppa007292m			ppa004610m	ppa005845m
ppa002111m	ppa002490m			ppa001739m	ppa001783m			ppa008220m	ppa007772m			ppa003819m	ppa005617m			Prupe.3G209900	Prupe.3G295400			Prupe.1G026800	Prupe.1G042200			Prupe.7G174800	Prupe.8G098200			ppa007292m	ppa007547m			ppa004996m	ppa004904m
ppa002490m	ppa002598m			ppa013322m	ppa010275m			ppa001062m	ppa008220m			ppa004232m	ppa005761m			Prupe.3G295400	Prupe.4G031000			Prupe.1G031400	Prupe.1G044700			Prupe.8G098200	Prupe.2G313900			ppa007547m	ppa007772m			ppa005065m	ppa012994m
ppa002598m	ppa002787m			ppa013287m	ppa003678m			ppa003850m	ppa008270m			ppa004263m	ppa005789m			Prupe.4G031000	Prupe.4G196500			Prupe.1G039300	Prupe.1G045500			Prupe.2G313900	Prupe.3G134800			ppa007772m	ppa008250m			ppa005185m	ppa018960m
ppa002787m	ppa002892m			ppa007813m	ppa006845m			ppa003143m	ppa009639m			ppa004456m	ppa006392m			Prupe.4G196500	Prupe.4G262200			Prupe.1G041700	Prupe.1G053800			Prupe.3G134800	Prupe.4G138700			ppa008250m	ppa008791m			ppa005431m	ppa004002m
ppa002892m	ppa003021m			ppa001783m	ppa006579m			ppa008270m	ppa009733m			ppa004763m	ppa006718m			Prupe.4G262200	Prupe.5G011400			Prupe.1G042200	Prupe.1G056300			Prupe.4G138700	Prupe.3G071300			ppa008791m	ppa010086m			ppa005761m	ppa003234m
ppa003021m	ppa003029m			ppa010275m	ppa006718m			ppa005625m	ppa009896m			ppa004884m	ppa007547m			Prupe.5G011400	Prupe.5G086700			Prupe.1G044700	Prupe.1G056500			Prupe.3G071300	Prupe.3G084800			ppa010086m	ppa010093m			ppa005845m	ppa004036m
ppa003029m	ppa003102m			ppa004348m	ppa000433m			ppa010916m	ppa009960m			ppa005137m	ppa007563m			Prupe.5G086700	Prupe.5G208200			Prupe.1G045500	Prupe.1G061000			Prupe.3G084800	Prupe.6G107800			ppa010093m	ppa010323m			ppa005992m	ppa012111m
ppa003102m	ppa003167m			ppa003730m	ppa004610m			ppa002892m	ppa010413m			ppa005146m	ppa007581m			Prupe.5G208200	Prupe.6G091600			Prupe.1G053800	Prupe.1G061100			Prupe.2G177200	Prupe.6G209200			ppa010323m	ppa010359m			ppa006029m	ppa006928m
ppa003142m	ppa003354m			ppa003678m	ppa003271m			ppa001643m	ppa010916m			ppa005158m	ppa007738m			Prupe.6G066500	Prupe.6G163400			Prupe.1G056300	Prupe.1G061800			Prupe.6G107800	Prupe.5G143300			ppa010359m	ppa010382m			ppa006392m	ppa009776m
ppa003167m	ppa003471m			ppa006845m	ppa011776m			ppa011617m	ppa011390m			ppa005192m	ppa008191m			Prupe.6G091600	Prupe.6G186600			Prupe.1G056500	Prupe.1G065200			Prupe.6G209200	Prupe.7G009200			ppa010382m	ppa011600m			ppa006746m	ppa012654m
ppa003224m	ppa003554m			ppa002760m	ppa007069m			ppa001062m	ppa011617m			ppa005264m	ppa010093m			Prupe.6G133500	Prupe.6G280800			Prupe.1G061000	Prupe.1G078100			Prupe.5G143300	Prupe.2G143600			ppa011337m	ppa011617m			ppa006945m	ppa009409m
ppa003354m	ppa003580m			ppa006579m	ppa005617m			ppa007772m	ppa011809m			ppa005520m	ppa011853m			Prupe.6G163400	Prupe.6G283700			Prupe.1G061100	Prupe.1G078200			Prupe.7G009200	Prupe.6G028600			ppa011600m	ppa011691m			ppa006960m	ppa001590m
ppa003458m	ppa003713m			ppa006718m	ppa005146m			ppa007201m	ppa011853m			ppa005617m	ppa011994m			Prupe.6G186600	Prupe.6G335000			Prupe.1G061800	Prupe.1G081500			Prupe.1G123100	Prupe.2G240800			ppa011617m	ppa011852m			ppa007250m	ppa012591m
ppa003471m	ppa003798m			ppa000433m	ppa000779m			ppa005065m	ppa011853m			ppa005761m	ppa012114m			Prupe.6G280800	Prupe.7G116500			Prupe.1G065200	Prupe.1G091900			Prupe.2G143600	Prupe.1G441500			ppa011691m	ppa011853m			ppa007628m	ppa009994m
ppa003495m	ppa003847m			ppa004610m	ppa008661m			ppa004884m	ppa012058m			ppa005789m	ppa012116m			Prupe.6G283700	Prupe.7G161100			Prupe.1G069800	Prupe.1G096700			Prupe.6G028600	Prupe.7G153600			ppa011852m	ppa012287m			ppa007714m	ppa008379m
ppa003554m	ppa003850m			ppa003271m	ppa001806m			ppa007905m	ppa012538m			ppa006392m	ppa012574m			Prupe.6G335000	Prupe.7G170800			Prupe.1G078100	Prupe.1G102600			Prupe.2G240800	Prupe.1G541200			ppa011853m	ppa012538m			ppa007813m	ppa001929m
ppa003580m	ppa004143m			ppa009596m	ppa011994m			ppa009733m	ppa012586m			ppa006614m	ppa012595m			Prupe.7G004100	Prupe.7G180700			Prupe.1G078200	Prupe.1G103500			Prupe.1G441500	Prupe.2G233500			ppa012287m	ppa012654m			ppa008258m	ppa006029m
ppa003713m	ppa004309m			ppa011776m	ppa000675m			ppa019592m	ppa012795m			ppa006718m	ppa012846m			Prupe.7G116500	Prupe.7G221100			Prupe.1G080500	Prupe.1G108300			Prupe.7G153600	Prupe.1G432200			ppa012538m	ppa012795m			ppa008475m	ppa010333m
ppa003789m	ppa004597m			ppa007069m	ppa007387m			ppa013277m	ppa013277m			ppa007547m	ppa012940m			Prupe.7G161100	Prupe.7G226400			Prupe.1G080600	Prupe.1G110900			Prupe.1G541200	Prupe.6G324100			ppa012654m	ppa012845m			ppa008618m	ppa003700m
ppa003798m	ppa004689m			ppa005617m	ppa003328m			ppa007242m	ppa019592m			ppa007556m	ppa007741m			Prupe.7G170800	Prupe.8G034100			Prupe.1G081500	Prupe.1G111900			Prupe.2G233500	Prupe.3G022700			ppa012691m	ppa013109m			ppa009540m	ppa004762m
ppa003847m	ppa004703m			ppa005146m	ppa009286m			ppa011853m				ppa007563m	ppa014004m			Prupe.7G180700	Prupe.8G168500			Prupe.1G091900	Prupe.1G114500			Prupe.1G432200	Prupe.5G118000			ppa012795m				ppa009655m	ppa002093m
ppa003850m	ppa004763m			ppa012372m	ppa006966m			ppa009649m				ppa007581m				Prupe.7G221100				Prupe.1G092200	Prupe.1G117200			Prupe.6G324100	Prupe.5G003400			ppa012845m				ppa009691m	ppa000675m
ppa004090m	ppa004904m			ppa003128m	ppa012595m			ppa008421m				ppa007738m				Prupe.7G226400				Prupe.1G096700	Prupe.1G122400			Prupe.3G022700	Prupe.4G041900			ppa013109m				ppa011478m	ppa008795m
ppa004143m	ppa004934m			ppa023240m	ppa004799m			ppa005333m				ppa007741m				Prupe.8G034100				Prupe.1G102600	Prupe.1G122600			Prupe.5G118000	Prupe.1G117200			ppa021107m				ppa011831m	ppa004610m
ppa004309m	ppa004981m			ppa004263m	ppa002769m			ppa005333m				ppa008113m				Prupe.8G096400				Prupe.1G103500	Prupe.1G122700			Prupe.5G003400	Prupe.6G054800							ppa012123m	ppa001192m
ppa004597m	ppa005136m			ppa000779m	ppa011148m			ppa009896m				ppa008191m				Prupe.8G168500				Prupe.1G107000	Prupe.1G127800			Prupe.4G041900	Prupe.1G307900							ppa012300m	ppa005883m
ppa004689m	ppa005228m			ppa008661m	ppa008527m			ppa012643m				ppa008420m								Prupe.1G108300	Prupe.1G128700			Prupe.1G117200	Prupe.7G221100							ppa015962m	ppa008690m
ppa004703m	ppa005270m			ppa005158m	ppa011853m							ppa009496m								Prupe.1G110900	Prupe.1G130400			Prupe.6G054800	Prupe.6G002500							ppa021513m	ppa013278m
ppa004763m	ppa005294m			ppa001806m	ppa003265m							ppa009596m								Prupe.1G111200	Prupe.1G149600			Prupe.1G307900	Prupe.4G250500							ppa021993m	ppa005342m
ppa004904m	ppa005315m			ppa011994m	ppa010148m							ppa010093m								Prupe.1G111900	Prupe.1G149700			Prupe.7G221100	Prupe.1G330700							ppa001833m	ppa003254m
ppa004934m	ppa005333m			ppa000675m	ppa000447m							ppa010801m								Prupe.1G114500	Prupe.1G151200			Prupe.6G002500	Prupe.5G203700							ppa003286m	ppa011766m
ppa004981m	ppa005369m			ppa012300m	ppa019592m							ppa011307m								Prupe.1G117200	Prupe.1G152400			Prupe.4G250500	Prupe.1G255200							ppa004036m	ppa007956m
ppa005136m	ppa005421m			ppa007387m	ppa003478m							ppa011379m								Prupe.1G118700	Prupe.1G153400			Prupe.1G330700	Prupe.8G209200							ppa004829m	ppa003542m
ppa005228m	ppa005592m			ppa003328m	ppa010113m							ppa011853m								Prupe.1G122400	Prupe.1G165100			Prupe.5G203700	Prupe.3G122300							ppa004904m	ppa005830m
ppa005270m	ppa005669m			ppa009286m	ppa006858m							ppa011975m								Prupe.1G122600	Prupe.1G165200			Prupe.1G255200	Prupe.5G011400							ppa005520m	ppa005860m
ppa005294m	ppa005717m			ppa003078m	ppa004196m							ppa011994m								Prupe.1G122700	Prupe.1G167300			Prupe.8G209200	Prupe.1G357100							ppa005607m	ppa004462m
ppa005315m	ppa005772m			ppa006109m	ppa004938m							ppa012114m								Prupe.1G123100	Prupe.1G171000			Prupe.3G122300	Prupe.1G357200							ppa005830m	ppa012921m
ppa005333m	ppa005779m			ppa006966m	ppa006421m							ppa012116m								Prupe.1G126900	Prupe.1G172100			Prupe.5G011400	Prupe.6G013000							ppa005860m	ppa001865m
ppa005369m	ppa005787m			ppa012595m	ppa004726m							ppa012123m								Prupe.1G127200	Prupe.1G172900			Prupe.1G357100	Prupe.3G245700							ppa007462m	ppa008527m
ppa005421m	ppa005820m			ppa004799m	ppa002050m							ppa012174m								Prupe.1G127300	Prupe.1G173900			Prupe.1G357200	Prupe.6G300000							ppa007934m	ppa012874m
ppa005592m	ppa005858m			ppa002769m	ppa007458m							ppa012372m								Prupe.1G127500	Prupe.1G175800			Prupe.6G013000	Prupe.1G284300							ppa007965m	ppa008632m
ppa005669m	ppa005966m			ppa011148m	ppa006960m							ppa012574m								Prupe.1G127700	Prupe.1G186600			Prupe.3G245700	Prupe.3G091900							ppa008405m	ppa007292m
ppa005717m	ppa006013m			ppa011243m	ppa007303m							ppa012595m								Prupe.1G127800	Prupe.1G196700			Prupe.6G300000	Prupe.2G002900							ppa012372m	ppa004322m
ppa005772m	ppa006016m			ppa000127m	ppa007137m							ppa012846m								Prupe.1G127900	Prupe.1G200300			Prupe.1G284300	Prupe.3G015000							ppa012826m	ppa012940m
ppa005779m	ppa006029m			ppa004053m	ppa012574m							ppa012940m								Prupe.1G128700	Prupe.1G209600			Prupe.3G091900	Prupe.6G095200							ppa013221m	ppa023149m
ppa005787m	ppa006062m			ppa008527m	ppa004857m							ppa013287m								Prupe.1G130400	Prupe.1G211400			Prupe.2G002900	Prupe.7G118700							ppa014546m	ppa009540m
ppa005820m	ppa006204m			ppa011853m	ppa006008m							ppa013300m								Prupe.1G142900	Prupe.1G214200			Prupe.3G015000	Prupe.1G214200							ppa000580m	ppa003396m
ppa005858m	ppa006219m			ppa003265m	ppa005883m							ppa013554m								Prupe.1G147300	Prupe.1G214600			Prupe.7G029800	Prupe.8G168500							ppa001641m	ppa013427m
ppa005966m	ppa006399m			ppa010148m	ppa012487m							ppa014004m								Prupe.1G149600	Prupe.1G218900			Prupe.2G238800	Prupe.7G114800							ppa001806m	ppa012538m
ppa006013m	ppa006450m			ppa000447m	ppa012794m							ppa023240m								Prupe.1G149700	Prupe.1G220200			Prupe.4G216900	Prupe.3G015500							ppa003506m	ppa010182m
ppa006016m	ppa006791m			ppa019592m	ppa009129m															Prupe.1G151200	Prupe.1G221800			Prupe.2G295200	Prupe.4G133800							ppa005266m	ppa006728m
ppa006029m	ppa006841m			ppa003478m	ppa009642m															Prupe.1G152400	Prupe.1G224200			Prupe.6G095200	Prupe.6G365100							ppa007098m	ppa011478m
ppa006062m	ppa006945m			ppa010113m	ppa012340m															Prupe.1G153400	Prupe.1G234000			Prupe.1G320700	Prupe.5G161300							ppa008632m	ppa011831m
ppa006204m	ppa007004m			ppa012123m	ppa006795m															Prupe.1G164600	Prupe.1G240000			Prupe.7G118700	Prupe.1G451900							ppa008746m	ppa008023m
ppa006219m	ppa007242m			ppa001634m	ppa010851m															Prupe.1G165100	Prupe.1G243800			Prupe.1G214200	Prupe.1G078100							ppa008807m	ppa002187m
ppa006399m	ppa007458m			ppa006858m	ppa006158m															Prupe.1G165200	Prupe.1G247000			Prupe.7G029600	Prupe.8G090700							ppa008949m	ppa007614m
ppa006450m	ppa007696m			ppa006907m	ppa012001m															Prupe.1G167300	Prupe.1G252000			Prupe.8G168500	Prupe.4G091100							ppa013239m	ppa010176m
ppa006780m	ppa007738m			ppa004196m	ppa012989m															Prupe.1G169100	Prupe.1G253500			Prupe.7G114800	Prupe.8G246000							ppa020762m	ppa000384m
ppa006791m	ppa007741m			ppa004938m	ppa000843m															Prupe.1G171000	Prupe.1G264900			Prupe.3G015500	Prupe.7G237100							ppa000447m	ppa024222m
ppa006835m	ppa008017m			ppa002083m	ppa007135m															Prupe.1G172100	Prupe.1G268200			Prupe.4G133800	Prupe.3G312200							ppa000675m	ppa003172m
ppa006841m	ppa008111m			ppa006421m	ppa002696m															Prupe.1G172900	Prupe.1G279500			Prupe.6G365100	Prupe.8G150900							ppa001235m	ppa006341m
ppa006945m	ppa008197m			ppa004726m	ppa006524m															Prupe.1G173900	Prupe.1G280900			Prupe.5G161300	Prupe.5G137100							ppa001698m	ppa001806m
ppa006993m	ppa008227m			ppa010166m	ppa009300m															Prupe.1G175800	Prupe.1G283200			Prupe.1G451900	Prupe.3G196800							ppa002769m	ppa006399m
ppa007004m	ppa008282m			ppa002592m	ppa011360m															Prupe.1G186500	Prupe.1G284300			Prupe.1G078100	Prupe.8G018400							ppa003265m	ppa011621m
ppa007010m	ppa008405m			ppa002968m	ppa009406m															Prupe.1G186600	Prupe.1G289200			Prupe.8G090700	Prupe.1G107000							ppa003396m	ppa003870m
ppa007019m	ppa008435m			ppa013140m	ppa011592m															Prupe.1G196700	Prupe.1G294800			Prupe.4G091100	Prupe.3G045500							ppa003625m	ppa007548m
ppa007242m	ppa008489m			ppa006552m	ppa009067m															Prupe.1G200300	Prupe.1G295600			Prupe.8G246000	Prupe.3G166500							ppa003730m	ppa006579m
ppa007458m	ppa008791m			ppa008913m	ppa013935m															Prupe.1G202600	Prupe.1G306100			Prupe.7G237100	Prupe.7G116500							ppa003789m	ppa012957m
ppa007696m	ppa008941m			ppa005795m	ppa012012m															Prupe.1G205400	Prupe.1G309600			Prupe.3G312200	Prupe.6G235100							ppa004026m	ppa006945m
ppa007738m	ppa009067m			ppa001690m	ppa011384m															Prupe.1G209600	Prupe.1G309900			Prupe.8G150900	Prupe.4G225000							ppa004349m	ppa006548m
ppa007741m	ppa009081m			ppa008376m	ppa009930m															Prupe.1G211400	Prupe.1G312900			Prupe.4G244400	Prupe.2G142300							ppa004456m	ppa013904m
ppa008017m	ppa009542m			ppa002050m	ppa013042m															Prupe.1G213400	Prupe.1G313400			Prupe.5G137100	Prupe.6G235200							ppa004515m	ppa012714m
ppa008111m	ppa009849m			ppa012922m	ppa024854m															Prupe.1G214200	Prupe.1G317300			Prupe.3G196800	Prupe.4G170500							ppa004728m	ppa000531m
ppa008197m	ppa010473m			ppa007458m	ppa007086m															Prupe.1G214600	Prupe.1G319500			Prupe.8G018400	Prupe.1G039300							ppa004857m	ppa002769m
ppa008227m	ppa010675m			ppa005748m	ppa010072m															Prupe.1G218900	Prupe.1G325900			Prupe.1G134700	Prupe.4G253700							ppa005092m	ppa008949m
ppa008282m	ppa010791m			ppa006960m	ppa010881m															Prupe.1G220200	Prupe.1G330700			Prupe.1G107000	Prupe.6G223400							ppa005264m	ppa010093m
ppa008405m	ppa010941m			ppa007303m	ppa004050m															Prupe.1G221800	Prupe.1G332000			Prupe.8G208900	Prupe.5G204800							ppa005405m	ppa006966m
ppa008435m	ppa011297m			ppa002202m	ppa013039m															Prupe.1G224200	Prupe.1G334400			Prupe.3G045500	Prupe.2G012200							ppa005470m	ppa001503m
ppa008489m	ppa011584m			ppa007137m	ppa011678m															Prupe.1G226000	Prupe.1G345400			Prupe.3G166500	Prupe.3G209900							ppa005883m	ppa011994m
ppa008500m	ppa012332m			ppa012574m	ppa025698m															Prupe.1G234000	Prupe.1G345900			Prupe.3G127600	Prupe.3G284400							ppa005961m	ppa007934m
ppa008791m	ppa012574m			ppa004857m	ppa006144m															Prupe.1G239300	Prupe.1G348800			Prupe.4G167900	Prupe.3G301700							ppa006144m	ppa010400m
ppa008941m	ppa012576m			ppa006008m	ppa005625m															Prupe.1G240000	Prupe.1G351000			Prupe.7G116500	Prupe.7G239800							ppa006548m	ppa010299m
ppa009067m	ppa012630m			ppa008164m	ppa010610m															Prupe.1G241800	Prupe.1G352200			Prupe.6G235100	Prupe.8G094500							ppa006579m	ppa011600m
ppa009081m	ppa017606m			ppa005883m	ppa010963m															Prupe.1G243800	Prupe.1G356400			Prupe.4G225000	Prupe.7G266900							ppa006806m	ppa003608m
ppa009542m	ppa023884m			ppa012487m	ppa000855m															Prupe.1G247000	Prupe.1G356800			Prupe.2G142300	Prupe.6G277500							ppa007292m	ppa001082m
ppa009849m	ppa024477m			ppa012794m	ppa013661m															Prupe.1G252000	Prupe.1G357100			Prupe.6G235200	Prupe.6G003900							ppa007387m	ppa013510m
ppa010471m	ppb010253m			ppa009129m	ppa011665m															Prupe.1G253500	Prupe.1G357200			Prupe.4G170500	Prupe.4G019400							ppa007728m	ppa008017m
ppa010473m				ppa009642m	ppa002937m															Prupe.1G256500	Prupe.1G360400			Prupe.1G039300	Prupe.1G268100							ppa008404m	ppa007462m
ppa010675m				ppa012340m	ppa007738m															Prupe.1G256800	Prupe.1G362400			Prupe.4G253700	Prupe.3G297900							ppa010333m	ppa010404m
ppa010791m				ppa006795m	ppa001216m															Prupe.1G264900	Prupe.1G363900			Prupe.6G223400	Prupe.2G207600							ppb004328m	ppa012630m
ppa010941m				ppa010851m	ppa006392m															Prupe.1G265200	Prupe.1G372700			Prupe.3G015900	Prupe.1G398600							ppa002314m	ppa002621m
ppa011297m				ppa008522m	ppa010397m															Prupe.1G268200	Prupe.1G376300			Prupe.5G204800	Prupe.2G075700							ppa002804m	ppa002804m
ppa011337m				ppa006158m	ppa006029m															Prupe.1G276700	Prupe.1G376700			Prupe.2G012200	Prupe.7G000400							ppa003478m	ppa010388m
ppa011584m				ppa012001m	ppa008404m															Prupe.1G279500	Prupe.1G376900			Prupe.3G209900	Prupe.5G243700							ppa004517m	ppa006258m
ppa012332m				ppa012989m	ppa004069m															Prupe.1G280900	Prupe.1G380500			Prupe.3G284400	Prupe.8G193400							ppa005590m	ppa008618m
ppa012574m				ppa000843m	ppa002804m															Prupe.1G283200	Prupe.1G389200			Prupe.3G301700	Prupe.6G101600							ppa005962m	ppa003336m
ppa012576m				ppa012174m	ppa004456m															Prupe.1G284300	Prupe.1G390500			Prupe.7G239800	Prupe.7G097900							ppa006109m	ppa005625m
ppa012630m				ppa007135m	ppa012114m															Prupe.1G289200	Prupe.1G393400			Prupe.8G094500	Prupe.1G268200							ppa007636m	ppa003819m
ppa017606m				ppa003316m	ppa012940m															Prupe.1G294800	Prupe.1G393900			Prupe.7G266900	Prupe.1G521900							ppa007789m	ppa011146m
ppa023884m				ppa002696m	ppa006945m															Prupe.1G295600	Prupe.1G394300			Prupe.6G277500	Prupe.1G521400							ppa008069m	ppa006556m
ppa024477m				ppa006524m	ppa010333m															Prupe.1G306100	Prupe.1G395100			Prupe.6G003900	Prupe.8G071400							ppa008527m	ppa006108m
ppb010253m				ppa001466m	ppa005761m															Prupe.1G309400	Prupe.1G396100			Prupe.4G019400	Prupe.7G271000							ppa008795m	ppa013028m
				ppa009300m	ppa012319m															Prupe.1G309600	Prupe.1G397600			Prupe.1G268100	Prupe.1G190100							ppa008902m	ppa006960m
				ppa011360m	ppa011367m															Prupe.1G309900	Prupe.1G397700			Prupe.3G297900	Prupe.7G170800							ppa009150m	ppa005266m
				ppa009406m	ppa003010m															Prupe.1G312900	Prupe.1G398600			Prupe.2G207600	Prupe.4G118100							ppa010299m	ppa002939m
				ppa013411m	ppa002098m															Prupe.1G313400	Prupe.1G399300			Prupe.1G398600	Prupe.6G076300							ppa010552m	ppa003147m
				ppa011592m	ppa003819m															Prupe.1G317300	Prupe.1G406400			Prupe.2G075700	Prupe.3G038700							ppa010646m	ppa005146m
				ppa003691m	ppa010385m															Prupe.1G319500	Prupe.1G407300			Prupe.7G000400	Prupe.5G113300							ppa010678m	ppa011809m
				ppa009067m	ppa000034m															Prupe.1G325900	Prupe.1G407900			Prupe.5G243700	Prupe.4G112400							ppa012630m	ppa006392m
				ppa013935m	ppa012846m															Prupe.1G330700	Prupe.1G414200			Prupe.8G193400	Prupe.6G249900							ppa018960m	ppa006554m
				ppa000827m	ppa010137m															Prupe.1G332000	Prupe.1G414600			Prupe.8G001200	Prupe.7G218800							ppb006523m	ppa013483m
				ppa012012m	ppa004689m															Prupe.1G334400	Prupe.1G424200			Prupe.6G101600	Prupe.2G293000							ppa000777m	ppa003813m
				ppa011384m	ppa005641m															Prupe.1G336300	Prupe.1G425400			Prupe.7G097900	Prupe.2G323200							ppa001010m	ppa004726m
				ppa009930m	ppa007563m															Prupe.1G345400	Prupe.1G426100			Prupe.1G314600	Prupe.3G002200							ppa001211m	ppa008258m
				ppa013042m	ppa007552m															Prupe.1G345900	Prupe.1G429000			Prupe.1G268200	Prupe.1G021100							ppa001409m	ppa006144m
				ppa024854m	ppa002730m															Prupe.1G348800	Prupe.1G431000			Prupe.1G521900	Prupe.8G044200							ppa003070m	ppa011584m
				ppa007086m	ppa010816m															Prupe.1G350900	Prupe.1G432200			Prupe.1G521400	Prupe.8G098400							ppa003172m	ppa011165m
				ppa011101m	ppa004369m															Prupe.1G351000	Prupe.1G439200			Prupe.8G071400	Prupe.4G055200							ppa003542m	ppa000549m
				ppa010072m	ppa011364m															Prupe.1G352200	Prupe.1G441500			Prupe.3G174600	Prupe.7G259700							ppa004429m	ppa003265m
				ppa010881m	ppa005431m															Prupe.1G355900	Prupe.1G451900			Prupe.4G009900	Prupe.6G037200							ppa004587m	ppa004884m
				ppa004050m	ppa008191m															Prupe.1G356400	Prupe.1G453100			Prupe.3G271000	Prupe.5G060000							ppa005139m	ppa012702m
				ppa007747m	ppa005092m															Prupe.1G356800	Prupe.1G455000			Prupe.7G271000	Prupe.1G086800							ppa005375m	ppa010180m
				ppa013039m	ppa010029m															Prupe.1G357100	Prupe.1G456200			Prupe.1G190100	Prupe.6G315000							ppa005805m	ppa000777m
				ppa002775m	ppa007962m															Prupe.1G357200	Prupe.1G488700			Prupe.7G170800	Prupe.4G031000							ppa006108m	ppa000447m
				ppa008162m	ppa012949m															Prupe.1G357500	Prupe.1G493500			Prupe.4G118100	Prupe.7G259600							ppa007019m	ppa012826m
				ppa013145m	ppa008609m															Prupe.1G358900	Prupe.1G493800			Prupe.6G076300	Prupe.8G034100							ppa007548m	ppa009849m
				ppa011678m	ppa023884m															Prupe.1G360400	Prupe.1G493900			Prupe.3G038700	Prupe.1G037500							ppa010695m	ppa001607m
				ppa005554m	ppa005266m															Prupe.1G362400	Prupe.1G494100			Prupe.4G283100	Prupe.8G263600							ppa027232m	ppa003086m
				ppa025698m	ppa003190m															Prupe.1G363900	Prupe.1G501400			Prupe.5G113300	Prupe.6G220000							ppa000660m	ppa013632m
				ppa006144m	ppa008859m															Prupe.1G364200	Prupe.1G504400			Prupe.4G112400	Prupe.3G305300							ppa001690m	ppa005092m
				ppa013998m	ppa004380m															Prupe.1G366000	Prupe.1G515000			Prupe.6G249900	Prupe.5G153600							ppa001802m	ppa011263m
				ppa004715m	ppa011263m															Prupe.1G372700	Prupe.1G519600			Prupe.4G029300	Prupe.3G284000							ppa006399m	ppa002782m
				ppa012550m	ppa020466m															Prupe.1G376300	Prupe.1G521400			Prupe.6G179000	Prupe.7G198500							ppa009612m	ppa001833m
				ppa005625m	ppa008489m															Prupe.1G376700	Prupe.1G521900			Prupe.7G218800	Prupe.1G134900							ppa009932m	ppa004091m
				ppa001469m	ppa012801m															Prupe.1G376900	Prupe.1G527000			Prupe.5G066200	Prupe.2G321000							ppa010179m	ppa002572m
				ppa010610m	ppa006889m															Prupe.1G380300	Prupe.1G528100			Prupe.2G293000	Prupe.8G161100							ppa010275m	ppa001216m
				ppa013168m	ppa004762m															Prupe.1G380500	Prupe.1G528400			Prupe.2G241900	Prupe.1G165200							ppa011165m	ppa002661m
				ppa010963m	ppa006823m															Prupe.1G380600	Prupe.1G529800			Prupe.2G323200	Prupe.1G485300							ppa011311m	ppa003625m
				ppa000855m	ppa004477m															Prupe.1G389200	Prupe.1G539400			Prupe.3G228100	Prupe.6G101700							ppa011393m	ppa011854m
				ppa006610m	ppa007397m															Prupe.1G390500	Prupe.1G540000			Prupe.3G002200	Prupe.4G001600							ppa011603m	ppa003478m
				ppa013661m	ppa004656m															Prupe.1G393400	Prupe.1G540200			Prupe.1G021100	Prupe.1G041700							ppa011854m	ppa005197m
				ppa013223m	ppa009409m															Prupe.1G393900	Prupe.1G541200			Prupe.8G044200	Prupe.1G128700							ppa011994m	ppa007965m
				ppa011665m	ppa003608m															Prupe.1G394300	Prupe.1G542600			Prupe.8G098400	Prupe.6G129700							ppa012643m	ppa007098m
				ppa002937m	ppa008390m															Prupe.1G395100	Prupe.1G548600			Prupe.4G055200	Prupe.1G361400							ppa012654m	ppa007854m
				ppa007738m	ppa007454m															Prupe.1G395200	Prupe.1G549100			Prupe.7G202300	Prupe.3G002900							ppa012754m	ppa007714m
				ppa001216m	ppa008577m															Prupe.1G396100	Prupe.1G555200			Prupe.7G259700	Prupe.7G098800							ppa012832m	ppa006915m
				ppa006392m	ppa008664m															Prupe.1G397600	Prupe.1G555300			Prupe.6G037200	Prupe.6G091600							ppa012957m	ppa006381m
				ppa010397m	ppa004964m															Prupe.1G397700	Prupe.1G558700			Prupe.5G060000	Prupe.2G133700							ppa012994m	ppa005992m
				ppa006029m	ppa025914m															Prupe.1G398200	Prupe.1G570800			Prupe.1G086800	Prupe.1G056200							ppa013427m	ppa007547m
				ppa008404m	ppa004375m															Prupe.1G398600	Prupe.1G573400			Prupe.7G200300	Prupe.6G308600							ppa013601m	ppa011976m
				ppa005264m	ppa005199m															Prupe.1G398900	Prupe.1G581500			Prupe.6G315000	Prupe.1G372700							ppa013624m	ppa009067m
				ppa004069m	ppa001841m															Prupe.1G399300	Prupe.1G581700			Prupe.4G031000	Prupe.2G295900							ppa013654m	ppa010359m
				ppa009649m	ppa003460m															Prupe.1G406400	Prupe.1G582000			Prupe.7G259600	Prupe.1G444100							ppa015773m	ppa011916m
				ppa002804m	ppa017606m															Prupe.1G407300	Prupe.2G002900			Prupe.8G034100	Prupe.7G052700							ppa000531m	ppa009633m
				ppa004456m	ppa009421m															Prupe.1G407900	Prupe.2G007200			Prupe.1G037500	Prupe.3G312300							ppa000846m	ppa015151m
				ppa005520m	ppa023149m															Prupe.1G413500	Prupe.2G008000			Prupe.8G263600	Prupe.2G049200							ppa000903m	ppa012025m
				ppa005192m	ppa008820m															Prupe.1G414200	Prupe.2G008700			Prupe.3G113800	Prupe.1G224200							ppa001503m	ppa011853m
				ppa012114m	ppa012512m															Prupe.1G414600	Prupe.2G012200			Prupe.6G220000	Prupe.7G149300							ppa001590m	ppa013400m
				ppa014004m	ppa009633m															Prupe.1G415000	Prupe.2G012700			Prupe.3G305300	Prupe.1G047000							ppa001598m	ppa013624m
				ppa008113m	ppa009165m															Prupe.1G424200	Prupe.2G017800			Prupe.5G153600	Prupe.1G229300							ppa001607m	ppa007454m
				ppa012940m	ppa007658m															Prupe.1G425400	Prupe.2G023700			Prupe.3G284000	Prupe.1G122700							ppa001754m	ppa004857m
				ppa006945m	ppa001738m															Prupe.1G426100	Prupe.2G024600			Prupe.7G198500	Prupe.1G544400							ppa001901m	ppa001186m
				ppa003355m	ppa003050m															Prupe.1G429000	Prupe.2G037600			Prupe.1G134900	Prupe.7G005700							ppa002093m	ppa004456m
				ppa010333m	ppa007370m															Prupe.1G430300	Prupe.2G038800			Prupe.2G321000	Prupe.7G114700							ppa002187m	ppa009150m
				ppa005761m	ppa004703m															Prupe.1G431000	Prupe.2G047100			Prupe.7G145900	Prupe.1G234000							ppa002572m	ppa014775m
				ppa004797m	ppa012294m															Prupe.1G432200	Prupe.2G047300			Prupe.8G161100	Prupe.6G044000							ppa002591m	ppa007813m
				ppa012319m	ppa000602m															Prupe.1G439200	Prupe.2G049200			Prupe.1G165200	Prupe.2G262400							ppa002595m	ppa001754m
				ppa008810m	ppa005739m															Prupe.1G441500	Prupe.2G071300			Prupe.2G039100	Prupe.4G167300							ppa003234m	ppa012801m
				ppa011367m	ppa003894m															Prupe.1G451900	Prupe.2G075700			Prupe.5G041300	Prupe.4G286400							ppa003399m	ppa009691m
				ppa003175m	ppa004618m															Prupe.1G453100	Prupe.2G079800			Prupe.1G485300	Prupe.1G030600							ppa003501m	ppa007387m
				ppa003010m	ppa007102m															Prupe.1G455000	Prupe.2G083400			Prupe.6G101700	Prupe.7G024100							ppa003870m	ppa006889m
				ppa002098m	ppa001345m															Prupe.1G456200	Prupe.2G093900			Prupe.4G001600	Prupe.6G284800							ppa005314m	ppa000220m
				ppa011625m	ppa012287m															Prupe.1G463500	Prupe.2G114000			Prupe.1G041700	Prupe.6G112800							ppa006001m	ppa010275m
				ppa007741m	ppa011621m															Prupe.1G472300	Prupe.2G114100			Prupe.1G128700	Prupe.6G123800							ppa006554m	ppa015773m
				ppa003819m	ppa003073m															Prupe.1G488700	Prupe.2G115200			Prupe.1G414100								ppa006840m	ppa005900m
				ppa010385m	ppa006179m															Prupe.1G493500	Prupe.2G118300			Prupe.6G129700								ppa007454m	ppa011311m
				ppa000034m	ppa002202m															Prupe.1G493800	Prupe.2G124000			Prupe.1G013500								ppa007854m	ppa001235m
				ppa012846m	ppa008522m															Prupe.1G493900	Prupe.2G128000			Prupe.1G361400								ppa009087m	ppa007791m
				ppa006614m	ppa012550m															Prupe.1G494100	Prupe.2G130800			Prupe.8G096400								ppa010182m	ppa005805m
				ppa006064m	ppa014004m															Prupe.1G500000	Prupe.2G133700			Prupe.7G262400								ppa010359m	ppa009655m
				ppa010137m	ppa007741m															Prupe.1G501400	Prupe.2G138100			Prupe.3G002900								ppa010762m	ppa011462m
				ppa004689m	ppa004911m															Prupe.1G504400	Prupe.2G142300			Prupe.7G098800								ppa011103m
				ppa005641m	ppa006806m															Prupe.1G511000	Prupe.2G144300			Prupe.6G091600								ppa011307m
				ppa007563m	ppa001479m															Prupe.1G515000	Prupe.2G145800			Prupe.2G133700								ppa011371m
				ppa013554m	ppb010253m															Prupe.1G517700	Prupe.2G147700			Prupe.1G056200								ppa011466m
				ppa004381m	ppa003722m															Prupe.1G519600	Prupe.2G158500			Prupe.3G157200								ppa011656m
				ppa007552m	ppa004673m															Prupe.1G521400	Prupe.2G160000			Prupe.6G308600								ppa011766m
				ppa003286m																Prupe.1G521900	Prupe.2G160100			Prupe.1G372700								ppa011809m
				ppa001952m																Prupe.1G522500	Prupe.2G161000			#N/A								ppa012405m
				ppa002386m																Prupe.1G527000	Prupe.2G161100			Prupe.2G295900								ppa012538m
				ppa002730m																Prupe.1G528100	Prupe.2G161300			Prupe.6G086600								ppa012641m
				ppa010816m																Prupe.1G528400	Prupe.2G161600			Prupe.1G444100								ppa012702m
				ppa011307m																Prupe.1G529800	Prupe.2G162400			Prupe.1G011500								ppa012914m
				ppa004369m																Prupe.1G539400	Prupe.2G164400			Prupe.7G052700								ppa013043m
				ppa011364m																Prupe.1G540000	Prupe.2G172800			Prupe.3G312300								ppa013483m
				ppa001412m																Prupe.1G540200	Prupe.2G178100			Prupe.2G049200								ppa013499m
				ppa005431m																Prupe.1G541200	Prupe.2G178200			Prupe.1G224200								ppa013904m
				ppa010171m																Prupe.1G542600	Prupe.2G178800			Prupe.7G149300								ppa015001m
				ppa007019m																Prupe.1G548600	Prupe.2G189400			Prupe.1G047000								ppa015151m
				ppa008191m																Prupe.1G549000	Prupe.2G197300			Prupe.5G049800								ppa000114m
				ppa012494m																Prupe.1G549100	Prupe.2G207600			Prupe.1G229300								ppa001383m
				ppa005092m																Prupe.1G555200	Prupe.2G211700			Prupe.1G511000								ppa001457m
				ppa010029m																Prupe.1G555300	Prupe.2G213100			Prupe.8G210000								ppa001751m
				ppa007962m																Prupe.1G558700	Prupe.2G213600			Prupe.1G122700								ppa002186m
				ppa012949m																Prupe.1G559400	Prupe.2G217300			Prupe.1G544400								ppa002621m
				ppa008609m																Prupe.1G570800	Prupe.2G217900			Prupe.7G005700								ppa002661m
				ppa023884m																Prupe.1G573400	Prupe.2G225200			Prupe.6G120300								ppa003147m
				ppa005266m																Prupe.1G581500	Prupe.2G227100			Prupe.7G114700								ppa003175m
				ppa003190m																Prupe.1G581700	Prupe.2G228900			Prupe.1G234000								ppa003700m
				ppa002453m																Prupe.1G582000	Prupe.2G230400			Prupe.7G102700								ppa003722m
				ppa003807m																Prupe.1G586200	Prupe.2G233500			Prupe.2G230100								ppa004091m
				ppa008859m																Prupe.2G002900	Prupe.2G236000			Prupe.6G044000								ppa004322m
				ppa004349m																Prupe.2G007200	Prupe.2G243400			Prupe.6G082200								ppa004326m
				ppa004380m																Prupe.2G008000	Prupe.2G243800			Prupe.6G113500								ppa005084m
				ppa011263m																Prupe.2G008700	Prupe.2G247300			Prupe.2G262400								ppa005146m
				ppa020466m																Prupe.2G012200	Prupe.2G252300			Prupe.4G167300								ppa006200m
				ppa008489m																Prupe.2G012700	Prupe.2G256100			Prupe.6G292600								ppa006258m
				ppa001847m																Prupe.2G017800	Prupe.2G257900			Prupe.4G286400								ppa006397m
				ppa012801m																Prupe.2G023700	Prupe.2G259200			Prupe.1G030600								ppa006556m
				ppa003893m																Prupe.2G024600	Prupe.2G262400			Prupe.4G136000								ppa006584m
				ppa005470m																Prupe.2G037600	Prupe.2G263600			Prupe.7G028400								ppa006915m
				ppa006889m																Prupe.2G038100	Prupe.2G263900			Prupe.7G024100								ppa006966m
				ppa004762m																Prupe.2G038800	Prupe.2G269800			Prupe.6G284800								ppa007547m
				ppa006823m																Prupe.2G047100	Prupe.2G271200			Prupe.1G127100								ppa007614m
				ppa004477m																Prupe.2G047300	Prupe.2G271800			Prupe.4G200700								ppa008310m
				ppa010801m																Prupe.2G049200	Prupe.2G274500			Prupe.6G112800								ppa008722m
				ppa008027m																Prupe.2G065700	Prupe.2G277700			Prupe.6G123800								ppa009067m
				ppa003872m																Prupe.2G071300	Prupe.2G281300											ppa010124m
				ppa004911m																Prupe.2G075700	Prupe.2G281900											ppa010384m
				ppa007397m																Prupe.2G079800	Prupe.2G286900											ppa010400m
				ppa005993m																Prupe.2G083400	Prupe.2G287100											ppa010426m
				ppa023387m																Prupe.2G093900	Prupe.2G293000											ppa010540m
				ppa004656m																Prupe.2G098700	Prupe.2G295900											ppa011263m
				ppa002405m																Prupe.2G110500	Prupe.2G298800											ppa011584m
				ppa004326m																Prupe.2G114000	Prupe.2G301300											ppa011600m
				ppa002396m																Prupe.2G114100	Prupe.2G302800											ppa011621m
				ppa004814m																Prupe.2G115200	Prupe.2G306000											ppa011625m
				ppa009409m																Prupe.2G118300	Prupe.2G310800											ppa011709m
				ppa009463m																Prupe.2G124000	Prupe.2G313900											ppa011976m
				ppa003608m																Prupe.2G128000	Prupe.2G316300											ppa012327m
				ppa008390m																Prupe.2G130800	Prupe.2G321000											ppa012591m
				ppa006147m																Prupe.2G133700	Prupe.2G321200											ppa012598m
				ppa006957m																Prupe.2G138100	Prupe.2G322700											ppa012874m
				ppa009038m																Prupe.2G142300	Prupe.2G323200											ppa012921m
				ppa006806m																Prupe.2G144300	Prupe.2G327200											ppa013028m
				ppa007454m																Prupe.2G145800	Prupe.2G328900											ppa018863m
				ppa008577m																Prupe.2G147700	Prupe.3G002900											ppa021377m
				ppa008664m																Prupe.2G149600	Prupe.3G003900											ppa022324m
				ppa004964m																Prupe.2G158500	Prupe.3G004000											ppa023149m
				ppa011989m																Prupe.2G160000	Prupe.3G005000											ppa000011m
				ppa025914m																Prupe.2G160100	Prupe.3G005300											ppa000048m
				ppa004375m																Prupe.2G161000	Prupe.3G015500											ppa000060m
				ppa014076m																Prupe.2G161100	Prupe.3G019000											ppa000086m
				ppa025579m																Prupe.2G161300	Prupe.3G022700											ppa000127m
				ppa010862m																Prupe.2G161400	Prupe.3G029800											ppa000220m
				ppa010457m																Prupe.2G161600	Prupe.3G031100											ppa000348m
				ppa004633m																Prupe.2G162400	Prupe.3G038700											ppa000384m
				ppa001479m																Prupe.2G164400	Prupe.3G044500											ppa000533m
				ppa004587m																Prupe.2G172800	Prupe.3G045200											ppa000549m
				ppa005199m																Prupe.2G177200	Prupe.3G045500											ppa001082m
				ppa001841m																Prupe.2G178100	Prupe.3G049800											ppa001186m
				ppa003460m																Prupe.2G178200	Prupe.3G056600											ppa001192m
				ppa004538m																Prupe.2G178800	Prupe.3G056700											ppa001216m
				ppa005960m																Prupe.2G189400	Prupe.3G057200											ppa001634m
				ppa003932m																Prupe.2G190300	Prupe.3G067900											ppa001728m
				ppa017606m																Prupe.2G194100	Prupe.3G071300											ppa001849m
				ppa008746m																Prupe.2G197300	Prupe.3G075300											ppa002569m
				ppa008681m																Prupe.2G207600	Prupe.3G077600											ppa002743m
				ppa009421m																Prupe.2G208200	Prupe.3G084800											ppa002760m
				ppb010253m																Prupe.2G211700	Prupe.3G091900											ppa002811m
				ppa005504m																Prupe.2G213100	Prupe.3G094300											ppa002939m
				ppa004320m																Prupe.2G213600	Prupe.3G097700											ppa003254m
				ppa003722m																Prupe.2G217300	Prupe.3G104700											ppa003336m
				ppa003520m																Prupe.2G217900	Prupe.3G118300											ppa003355m
				ppa023149m																Prupe.2G225200	Prupe.3G121100											ppa003544m
				ppa009610m																Prupe.2G227100	Prupe.3G121300											ppa003608m
				ppa008820m																Prupe.2G228000	Prupe.3G122300											ppa003670m
				ppa012512m																Prupe.2G228900	Prupe.3G128200											ppa003813m
				ppa009633m																Prupe.2G230400	Prupe.3G134800											ppa003819m
				ppa009165m																Prupe.2G232500	Prupe.3G144100											ppa003834m
				ppa007658m																Prupe.2G233500	Prupe.3G150000											ppa004462m
				ppa011709m																Prupe.2G236000	Prupe.3G153100											ppa004726m
				ppa006299m																Prupe.2G243400	Prupe.3G156700											ppa004762m
				ppa000921m																Prupe.2G243800	Prupe.3G160500											ppa004823m
				ppa001738m																Prupe.2G247300	Prupe.3G162300											ppa004884m
				ppa003050m																Prupe.2G252300	Prupe.3G166500											ppa005162m
				ppa007370m																Prupe.2G255500	Prupe.3G168100											ppa005197m
				ppa004719m																Prupe.2G256100	Prupe.3G169400											ppa005342m
				ppa004703m																Prupe.2G257900	Prupe.3G176900											ppa005448m
				ppa004673m																Prupe.2G259200	Prupe.3G177700											ppa005504m
				ppa005532m																Prupe.2G260800	Prupe.3G177900											ppa005625m
				ppa004366m																Prupe.2G262400	Prupe.3G179500											ppa005721m
				ppa012294m																Prupe.2G262800	Prupe.3G186500											ppa005900m
				ppa000602m																Prupe.2G263600	Prupe.3G186800											ppa006341m
				ppa005739m																Prupe.2G263900	Prupe.3G196800											ppa006381m
				ppa001149m																Prupe.2G269800	Prupe.3G197000											ppa006614m
				ppa000064m																Prupe.2G271200	Prupe.3G204900											ppa006668m
				ppa003894m																Prupe.2G271800	Prupe.3G208600											ppa006728m
				ppa002232m																Prupe.2G272600	Prupe.3G209900											ppa006889m
				ppa010307m																Prupe.2G274500	Prupe.3G212000											ppa006928m
				ppa004618m																Prupe.2G277700	Prupe.3G214600											ppa007397m
				ppa007102m																Prupe.2G281300	Prupe.3G215800											ppa007452m
				ppa001345m																Prupe.2G281900	Prupe.3G217300											ppa007791m
				ppa011992m																Prupe.2G286900	Prupe.3G238000											ppa007956m
				ppa012287m																Prupe.2G287100	Prupe.3G238800											ppa008008m
				ppa002007m																Prupe.2G289400	Prupe.3G239000											ppa008017m
				ppa011621m																Prupe.2G293000	Prupe.3G239900											ppa008023m
				ppa024053m																Prupe.2G295900	Prupe.3G245700											ppa008379m
				ppa003073m																Prupe.2G296800	Prupe.3G249100											ppa008420m
				ppa006179m																Prupe.2G298800	Prupe.3G256900											ppa008525m
				ppa003915m																Prupe.2G301300	Prupe.3G257300											ppa008628m
																				Prupe.2G302800	Prupe.3G263800											ppa008681m
																				Prupe.2G305200	Prupe.3G271800											ppa008690m
																				Prupe.2G306000	Prupe.3G276700											ppa008912m
																				Prupe.2G310800	Prupe.3G278900											ppa009356m
																				Prupe.2G313900	Prupe.3G284000											ppa009409m
																				Prupe.2G316300	Prupe.3G284300											ppa009596m
																				Prupe.2G320500	Prupe.3G284400											ppa009633m
																				Prupe.2G321000	Prupe.3G288100											ppa009704m
																				Prupe.2G321200	Prupe.3G293800											ppa009776m
																				Prupe.2G322700	Prupe.3G294400											ppa009849m
																				Prupe.2G323200	Prupe.3G297900											ppa009994m
																				Prupe.2G324700	Prupe.3G300200											ppa010029m
																				Prupe.2G327200	Prupe.3G300700											ppa010093m
																				Prupe.2G328900	Prupe.3G312200											ppa010176m
																				Prupe.3G002900	Prupe.3G312300											ppa010180m
																				Prupe.3G003300	Prupe.3G313300											ppa010195m
																				Prupe.3G003900	Prupe.3G313400											ppa010307m
																				Prupe.3G004000	Prupe.4G001600											ppa010388m
																				Prupe.3G005000	Prupe.4G002700											ppa010404m
																				Prupe.3G005300	Prupe.4G008700											ppa010454m
																				Prupe.3G005400	Prupe.4G008900											ppa010709m
																				Prupe.3G013600	Prupe.4G009800											ppa010769m
																				Prupe.3G015000	Prupe.4G011100											ppa011146m
																				Prupe.3G015500	Prupe.4G012400											ppa011462m
																				Prupe.3G018300	Prupe.4G012900											ppa011474m
																				Prupe.3G019000	Prupe.4G014000											ppa011853m
																				Prupe.3G021100	Prupe.4G014600											ppa011916m
																				Prupe.3G022700	Prupe.4G019400											ppa011989m
																				Prupe.3G029800	Prupe.4G031000											ppa012003m
																				Prupe.3G031100	Prupe.4G033700											ppa012025m
																				Prupe.3G034800	Prupe.4G038700											ppa012111m
																				Prupe.3G038700	Prupe.4G041000											ppa012324m
																				Prupe.3G044500	Prupe.4G041500											ppa012530m
																				Prupe.3G045200	Prupe.4G041700											ppa012544m
																				Prupe.3G045500	Prupe.4G041900											ppa012676m
																				Prupe.3G049800	Prupe.4G043600											ppa012714m
																				Prupe.3G053000	Prupe.4G047800											ppa012800m
																				Prupe.3G056600	Prupe.4G059300											ppa012801m
																				Prupe.3G056700	Prupe.4G059600											ppa012940m
																				Prupe.3G057200	Prupe.4G066500											ppa012991m
																				Prupe.3G067900	Prupe.4G066900											ppa013105m
																				Prupe.3G071300	Prupe.4G074900											ppa013278m
																				Prupe.3G075300	Prupe.4G078500											ppa013287m
																				Prupe.3G077600	Prupe.4G079200											ppa013300m
																				Prupe.3G084800	Prupe.4G079500											ppa013391m
																				Prupe.3G091900	Prupe.4G083300											ppa013400m
																				Prupe.3G094300	Prupe.4G096400											ppa013510m
																				Prupe.3G097700	Prupe.4G096700											ppa013554m
																				Prupe.3G102300	Prupe.4G098300											ppa013632m
																				Prupe.3G103900	Prupe.4G101600											ppa013667m
																				Prupe.3G104700	Prupe.4G101800											ppa013790m
																				Prupe.3G110100	Prupe.4G111700											ppa013883m
																				Prupe.3G113600	Prupe.4G112400											ppa014004m
																				Prupe.3G118300	Prupe.4G112500											ppa014086m
																				Prupe.3G121100	Prupe.4G112700											ppa014312m
																				Prupe.3G121300	Prupe.4G118100											ppa014775m
																				Prupe.3G122300	Prupe.4G120500											ppa018952m
																				Prupe.3G128200	Prupe.4G126000											ppa021281m
																				Prupe.3G134800	Prupe.4G127500											ppa023240m
																				Prupe.3G143900	Prupe.4G129200											ppa024222m
																				Prupe.3G144100	Prupe.4G131700											ppa024837m
																				Prupe.3G148300	Prupe.4G133800											ppa026168m
																				Prupe.3G150000	Prupe.4G133900
																				Prupe.3G153100	Prupe.4G134300
																				Prupe.3G153300	Prupe.4G154500
																				Prupe.3G156700	Prupe.4G157600
																				Prupe.3G160500	Prupe.4G159900
																				Prupe.3G162300	Prupe.4G164900
																				Prupe.3G166500	Prupe.4G166400
																				Prupe.3G168100	Prupe.4G167300
																				Prupe.3G169400	Prupe.4G167800
																				Prupe.3G173100	Prupe.4G170100
																				Prupe.3G176900	Prupe.4G170500
																				Prupe.3G177700	Prupe.4G172100
																				Prupe.3G177900	Prupe.4G174100
																				Prupe.3G179500	Prupe.4G175900
																				Prupe.3G184900	Prupe.4G180000
																				Prupe.3G186500	Prupe.4G183200
																				Prupe.3G186800	Prupe.4G196500
																				Prupe.3G187600	Prupe.4G205700
																				Prupe.3G193700	Prupe.4G207800
																				Prupe.3G196800	Prupe.4G208600
																				Prupe.3G197000	Prupe.4G212700
																				Prupe.3G204900	Prupe.4G213500
																				Prupe.3G205100	Prupe.4G217700
																				Prupe.3G208600	Prupe.4G225000
																				Prupe.3G209900	Prupe.4G239400
																				Prupe.3G210800	Prupe.4G244100
																				Prupe.3G212000	Prupe.4G250500
																				Prupe.3G214600	Prupe.4G253700
																				Prupe.3G214900	Prupe.4G262200
																				Prupe.3G215800	Prupe.4G278500
																				Prupe.3G216000	Prupe.4G286400
																				Prupe.3G217300	Prupe.4G287000
																				Prupe.3G217500	Prupe.5G003400
																				Prupe.3G238000	Prupe.5G005100
																				Prupe.3G238800	Prupe.5G006300
																				Prupe.3G239000	Prupe.5G011300
																				Prupe.3G239900	Prupe.5G011400
																				Prupe.3G245700	Prupe.5G015300
																				Prupe.3G249100	Prupe.5G015500
																				Prupe.3G252000	Prupe.5G022600
																				Prupe.3G256900	Prupe.5G026300
																				Prupe.3G257300	Prupe.5G027300
																				Prupe.3G263800	Prupe.5G029300
																				Prupe.3G267900	Prupe.5G029900
																				Prupe.3G268300	Prupe.5G035300
																				Prupe.3G271800	Prupe.5G038300
																				Prupe.3G276700	Prupe.5G044200
																				Prupe.3G278900	Prupe.5G058100
																				Prupe.3G283500	Prupe.5G060200
																				Prupe.3G284000	Prupe.5G060300
																				Prupe.3G284300	Prupe.5G065100
																				Prupe.3G284400	Prupe.5G076500
																				Prupe.3G284600	Prupe.5G077400
																				Prupe.3G284900	Prupe.5G079300
																				Prupe.3G288100	Prupe.5G086700
																				Prupe.3G293800	Prupe.5G093300
																				Prupe.3G294400	Prupe.5G095500
																				Prupe.3G297900	Prupe.5G097700
																				Prupe.3G300200	Prupe.5G098400
																				Prupe.3G300700	Prupe.5G101600
																				Prupe.3G303800	Prupe.5G103900
																				Prupe.3G312200	Prupe.5G112300
																				Prupe.3G312300	Prupe.5G113300
																				Prupe.3G313300	Prupe.5G124300
																				Prupe.3G313400	Prupe.5G125800
																				Prupe.4G001600	Prupe.5G125900
																				Prupe.4G002700	Prupe.5G126300
																				Prupe.4G008700	Prupe.5G131300
																				Prupe.4G008900	Prupe.5G136400
																				Prupe.4G009800	Prupe.5G137100
																				Prupe.4G011100	Prupe.5G139000
																				Prupe.4G012400	Prupe.5G139100
																				Prupe.4G012900	Prupe.5G142600
																				Prupe.4G014000	Prupe.5G143300
																				Prupe.4G014600	Prupe.5G145200
																				Prupe.4G017700	Prupe.5G146800
																				Prupe.4G019400	Prupe.5G149300
																				Prupe.4G031000	Prupe.5G153600
																				Prupe.4G033700	Prupe.5G155800
																				Prupe.4G038700	Prupe.5G156700
																				Prupe.4G041000	Prupe.5G160100
																				Prupe.4G041500	Prupe.5G161000
																				Prupe.4G041700	Prupe.5G161300
																				Prupe.4G041900	Prupe.5G162200
																				Prupe.4G043600	Prupe.5G162300
																				Prupe.4G047800	Prupe.5G170800
																				Prupe.4G049600	Prupe.5G179800
																				Prupe.4G058300	Prupe.5G185000
																				Prupe.4G059300	Prupe.5G187700
																				Prupe.4G059600	Prupe.5G194200
																				Prupe.4G066500	Prupe.5G200800
																				Prupe.4G066900	Prupe.5G203100
																				Prupe.4G074900	Prupe.5G204800
																				Prupe.4G078500	Prupe.5G205300
																				Prupe.4G079200	Prupe.5G205800
																				Prupe.4G079500	Prupe.5G206200
																				Prupe.4G082000	Prupe.5G208200
																				Prupe.4G083300	Prupe.5G209700
																				Prupe.4G092500	Prupe.5G212800
																				Prupe.4G095300	Prupe.5G218800
																				Prupe.4G096400	Prupe.5G220100
																				Prupe.4G096700	Prupe.5G222500
																				Prupe.4G098300	Prupe.5G238700
																				Prupe.4G098500	Prupe.5G243700
																				Prupe.4G101600	Prupe.5G244600
																				Prupe.4G101800	Prupe.6G001600
																				Prupe.4G111700	Prupe.6G002500
																				Prupe.4G112400	Prupe.6G003900
																				Prupe.4G112500	Prupe.6G004100
																				Prupe.4G112700	Prupe.6G013000
																				Prupe.4G115400	Prupe.6G015200
																				Prupe.4G115800	Prupe.6G028600
																				Prupe.4G116700	Prupe.6G031700
																				Prupe.4G118100	Prupe.6G032400
																				Prupe.4G120500	Prupe.6G037200
																				Prupe.4G121100	Prupe.6G044000
																				Prupe.4G126000	Prupe.6G054200
																				Prupe.4G127500	Prupe.6G057200
																				Prupe.4G129200	Prupe.6G061000
																				Prupe.4G131700	Prupe.6G063600
																				Prupe.4G133800	Prupe.6G064900
																				Prupe.4G133900	Prupe.6G065900
																				Prupe.4G134300	Prupe.6G067100
																				Prupe.4G154500	Prupe.6G068000
																				Prupe.4G155200	Prupe.6G076300
																				Prupe.4G157300	Prupe.6G077600
																				Prupe.4G157600	Prupe.6G081700
																				Prupe.4G159900	Prupe.6G083700
																				Prupe.4G164000	Prupe.6G091600
																				Prupe.4G164900	Prupe.6G095200
																				Prupe.4G166400	Prupe.6G095700
																				Prupe.4G167300	Prupe.6G101000
																				Prupe.4G167800	Prupe.6G101200
																				Prupe.4G170100	Prupe.6G101600
																				Prupe.4G170500	Prupe.6G101700
																				Prupe.4G172100	Prupe.6G106800
																				Prupe.4G174100	Prupe.6G107800
																				Prupe.4G175900	Prupe.6G109100
																				Prupe.4G179800	Prupe.6G112800
																				Prupe.4G180000	Prupe.6G116900
																				Prupe.4G183200	Prupe.6G128500
																				Prupe.4G196500	Prupe.6G130100
																				Prupe.4G205500	Prupe.6G131900
																				Prupe.4G205700	Prupe.6G137600
																				Prupe.4G207800	Prupe.6G141300
																				Prupe.4G208600	Prupe.6G148100
																				Prupe.4G212700	Prupe.6G163400
																				Prupe.4G213500	Prupe.6G169300
																				Prupe.4G217700	Prupe.6G186600
																				Prupe.4G223200	Prupe.6G191600
																				Prupe.4G225000	Prupe.6G192100
																				Prupe.4G228400	Prupe.6G196400
																				Prupe.4G230200	Prupe.6G208200
																				Prupe.4G239400	Prupe.6G209200
																				Prupe.4G244100	Prupe.6G212400
																				Prupe.4G250500	Prupe.6G221700
																				Prupe.4G253700	Prupe.6G223400
																				Prupe.4G255600	Prupe.6G235100
																				Prupe.4G259200	Prupe.6G235200
																				Prupe.4G262200	Prupe.6G238700
																				Prupe.4G264000	Prupe.6G242600
																				Prupe.4G274700	Prupe.6G244700
																				Prupe.4G278500	Prupe.6G249900
																				Prupe.4G286400	Prupe.6G250700
																				Prupe.4G287000	Prupe.6G252500
																				Prupe.4G287700	Prupe.6G257200
																				Prupe.5G003400	Prupe.6G258500
																				Prupe.5G005100	Prupe.6G262300
																				Prupe.5G006300	Prupe.6G262400
																				Prupe.5G011300	Prupe.6G265200
																				Prupe.5G011400	Prupe.6G272100
																				Prupe.5G015300	Prupe.6G277500
																				Prupe.5G015500	Prupe.6G280800
																				Prupe.5G019500	Prupe.6G281800
																				Prupe.5G022600	Prupe.6G282900
																				Prupe.5G026300	Prupe.6G283700
																				Prupe.5G027300	Prupe.6G284800
																				Prupe.5G029300	Prupe.6G288600
																				Prupe.5G029900	Prupe.6G289400
																				Prupe.5G035300	Prupe.6G293500
																				Prupe.5G038300	Prupe.6G294000
																				Prupe.5G044200	Prupe.6G300000
																				Prupe.5G046500	Prupe.6G302700
																				Prupe.5G058100	Prupe.6G303200
																				Prupe.5G060200	Prupe.6G304600
																				Prupe.5G060300	Prupe.6G305000
																				Prupe.5G065100	Prupe.6G306800
																				Prupe.5G071200	Prupe.6G308600
																				Prupe.5G075700	Prupe.6G310300
																				Prupe.5G076500	Prupe.6G313800
																				Prupe.5G077400	Prupe.6G315000
																				Prupe.5G079300	Prupe.6G315900
																				Prupe.5G084900	Prupe.6G320300
																				Prupe.5G086700	Prupe.6G324100
																				Prupe.5G093300	Prupe.6G324300
																				Prupe.5G095500	Prupe.6G332500
																				Prupe.5G097700	Prupe.6G335000
																				Prupe.5G098400	Prupe.6G338400
																				Prupe.5G099700	Prupe.6G339100
																				Prupe.5G100800	Prupe.6G339900
																				Prupe.5G101600	Prupe.6G340000
																				Prupe.5G103900	Prupe.6G341500
																				Prupe.5G105400	Prupe.6G341600
																				Prupe.5G106000	Prupe.6G342700
																				Prupe.5G108900	Prupe.6G342800
																				Prupe.5G112300	Prupe.6G344800
																				Prupe.5G113300	Prupe.6G361600
																				Prupe.5G124300	Prupe.6G361700
																				Prupe.5G125800	Prupe.6G364700
																				Prupe.5G125900	Prupe.6G365100
																				Prupe.5G126300	Prupe.7G001300
																				Prupe.5G131300	Prupe.7G009200
																				Prupe.5G136400	Prupe.7G020000
																				Prupe.5G137100	Prupe.7G022800
																				Prupe.5G139000	Prupe.7G023000
																				Prupe.5G139100	Prupe.7G024100
																				Prupe.5G142600	Prupe.7G045000
																				Prupe.5G143300	Prupe.7G053400
																				Prupe.5G143800	Prupe.7G059400
																				Prupe.5G145200	Prupe.7G066900
																				Prupe.5G146800	Prupe.7G079100
																				Prupe.5G149300	Prupe.7G086300
																				Prupe.5G153600	Prupe.7G097900
																				Prupe.5G155800	Prupe.7G098800
																				Prupe.5G156700	Prupe.7G114700
																				Prupe.5G160100	Prupe.7G114800
																				Prupe.5G161000	Prupe.7G116500
																				Prupe.5G161300	Prupe.7G116600
																				Prupe.5G162200	Prupe.7G118700
																				Prupe.5G162300	Prupe.7G118900
																				Prupe.5G170800	Prupe.7G120700
																				Prupe.5G179800	Prupe.7G121200
																				Prupe.5G185000	Prupe.7G125900
																				Prupe.5G187700	Prupe.7G128500
																				Prupe.5G194200	Prupe.7G149300
																				Prupe.5G197000	Prupe.7G149400
																				Prupe.5G200500	Prupe.7G153600
																				Prupe.5G200800	Prupe.7G165600
																				Prupe.5G203100	Prupe.7G166700
																				Prupe.5G203600	Prupe.7G170100
																				Prupe.5G204800	Prupe.7G170800
																				Prupe.5G205100	Prupe.7G171200
																				Prupe.5G205300	Prupe.7G171600
																				Prupe.5G205800	Prupe.7G174800
																				Prupe.5G206200	Prupe.7G178500
																				Prupe.5G208200	Prupe.7G180700
																				Prupe.5G209700	Prupe.7G186300
																				Prupe.5G212800	Prupe.7G187600
																				Prupe.5G218800	Prupe.7G188800
																				Prupe.5G220100	Prupe.7G189100
																				Prupe.5G222500	Prupe.7G189800
																				Prupe.5G232300	Prupe.7G190300
																				Prupe.5G233300	Prupe.7G192300
																				Prupe.5G238700	Prupe.7G194300
																				Prupe.5G238800	Prupe.7G195700
																				Prupe.5G243700	Prupe.7G196300
																				Prupe.5G244600	Prupe.7G196700
																				Prupe.6G001600	Prupe.7G198500
																				Prupe.6G001700	Prupe.7G200800
																				Prupe.6G002500	Prupe.7G205800
																				Prupe.6G003900	Prupe.7G214600
																				Prupe.6G004100	Prupe.7G216900
																				Prupe.6G004500	Prupe.7G217300
																				Prupe.6G013000	Prupe.7G218800
																				Prupe.6G013400	Prupe.7G219600
																				Prupe.6G015200	Prupe.7G224600
																				Prupe.6G022600	Prupe.7G226400
																				Prupe.6G028600	Prupe.7G227300
																				Prupe.6G031700	Prupe.7G233700
																				Prupe.6G032400	Prupe.7G237100
																				Prupe.6G037200	Prupe.7G239800
																				Prupe.6G044000	Prupe.7G243300
																				Prupe.6G044900	Prupe.7G248600
																				Prupe.6G051200	Prupe.7G256400
																				Prupe.6G054200	Prupe.7G259600
																				Prupe.6G057200	Prupe.7G262900
																				Prupe.6G061000	Prupe.7G265100
																				Prupe.6G063600	Prupe.7G267900
																				Prupe.6G064900	Prupe.7G271000
																				Prupe.6G065900	Prupe.7G271300
																				Prupe.6G066300	Prupe.7G271500
																				Prupe.6G067100	Prupe.8G000400
																				Prupe.6G068000	Prupe.8G004400
																				Prupe.6G076300	Prupe.8G006900
																				Prupe.6G076900	Prupe.8G010900
																				Prupe.6G077600	Prupe.8G013500
																				Prupe.6G081700	Prupe.8G034100
																				Prupe.6G082200	Prupe.8G041600
																				Prupe.6G083700	Prupe.8G048100
																				Prupe.6G091600	Prupe.8G063200
																				Prupe.6G095200	Prupe.8G064700
																				Prupe.6G095700	Prupe.8G067900
																				Prupe.6G096800	Prupe.8G070200
																				Prupe.6G099700	Prupe.8G075000
																				Prupe.6G101000	Prupe.8G076200
																				Prupe.6G101200	Prupe.8G077800
																				Prupe.6G101600	Prupe.8G088700
																				Prupe.6G101700	Prupe.8G090700
																				Prupe.6G106800	Prupe.8G094500
																				Prupe.6G107800	Prupe.8G097900
																				Prupe.6G109100	Prupe.8G098200
																				Prupe.6G109600	Prupe.8G098400
																				Prupe.6G112800	Prupe.8G120800
																				Prupe.6G116900	Prupe.8G121100
																				Prupe.6G128500	Prupe.8G121400
																				Prupe.6G130100	Prupe.8G121500
																				Prupe.6G130300	Prupe.8G122100
																				Prupe.6G131900	Prupe.8G123200
																				Prupe.6G137600	Prupe.8G125500
																				Prupe.6G141100	Prupe.8G129400
																				Prupe.6G141300	Prupe.8G129500
																				Prupe.6G148100	Prupe.8G133400
																				Prupe.6G163400	Prupe.8G134300
																				Prupe.6G169300	Prupe.8G135300
																				Prupe.6G179700	Prupe.8G136000
																				Prupe.6G186600	Prupe.8G148500
																				Prupe.6G191600	Prupe.8G150900
																				Prupe.6G192100	Prupe.8G156000
																				Prupe.6G196400	Prupe.8G157100
																				Prupe.6G208200	Prupe.8G158800
																				Prupe.6G209200	Prupe.8G159400
																				Prupe.6G212400	Prupe.8G160500
																				Prupe.6G221700	Prupe.8G161100
																				Prupe.6G223400	Prupe.8G164100
																				Prupe.6G230400	Prupe.8G165600
																				Prupe.6G235100	Prupe.8G167300
																				Prupe.6G235200	Prupe.8G168500
																				Prupe.6G238700	Prupe.8G172900
																				Prupe.6G242600	Prupe.8G177400
																				Prupe.6G244700	Prupe.8G178100
																				Prupe.6G249900	Prupe.8G181200
																				Prupe.6G250400	Prupe.8G181800
																				Prupe.6G250700	Prupe.8G184200
																				Prupe.6G252500	Prupe.8G192500
																				Prupe.6G257200	Prupe.8G194100
																				Prupe.6G258500	Prupe.8G194200
																				Prupe.6G262300	Prupe.8G195800
																				Prupe.6G262400	Prupe.8G204400
																				Prupe.6G265200	Prupe.8G209200
																				Prupe.6G267700	Prupe.8G212700
																				Prupe.6G272100	Prupe.8G219400
																				Prupe.6G277500	Prupe.8G221600
																				Prupe.6G280800	Prupe.8G231700
																				Prupe.6G281800	Prupe.8G245600
																				Prupe.6G282900	Prupe.8G263600
																				Prupe.6G283700	Prupe.8G264300
																				Prupe.6G284800	Prupe.8G265300
																				Prupe.6G288600	Prupe.8G270200
																				Prupe.6G289400	Prupe.8G271000
																				Prupe.6G292600	Prupe.5G197000
																				Prupe.6G293500	Prupe.4G230200
																				Prupe.6G294000	Prupe.6G099700
																				Prupe.6G300000	Prupe.2G194100
																				Prupe.6G302700	Prupe.8G202900
																				Prupe.6G303200	Prupe.7G221100
																				Prupe.6G304600	Prupe.1G202600
																				Prupe.6G305000	Prupe.5G233300
																				Prupe.6G306800	Prupe.1G186500
																				Prupe.6G307500	Prupe.1G107000
																				Prupe.6G308600	Prupe.4G121100
																				Prupe.6G310300	Prupe.2G232500
																				Prupe.6G313800	Prupe.1G118700
																				Prupe.6G313900	Prupe.3G015000
																				Prupe.6G315000
																				Prupe.6G315900
																				Prupe.6G320300
																				Prupe.6G324100
																				Prupe.6G324300
																				Prupe.6G327700
																				Prupe.6G332500
																				Prupe.6G335000
																				Prupe.6G338400
																				Prupe.6G339100
																				Prupe.6G339900
																				Prupe.6G340000
																				Prupe.6G341500
																				Prupe.6G341600
																				Prupe.6G342200
																				Prupe.6G342700
																				Prupe.6G342800
																				Prupe.6G343900
																				Prupe.6G344800
																				Prupe.6G358400
																				Prupe.6G361600
																				Prupe.6G361700
																				Prupe.6G364700
																				Prupe.6G365100
																				Prupe.7G001300
																				Prupe.7G004800
																				Prupe.7G005300
																				Prupe.7G009200
																				Prupe.7G016500
																				Prupe.7G020000
																				Prupe.7G021200
																				Prupe.7G022800
																				Prupe.7G023000
																				Prupe.7G024100
																				Prupe.7G026500
																				Prupe.7G029600
																				Prupe.7G042400
																				Prupe.7G045000
																				Prupe.7G051300
																				Prupe.7G053400
																				Prupe.7G059400
																				Prupe.7G066900
																				Prupe.7G070000
																				Prupe.7G072600
																				Prupe.7G072700
																				Prupe.7G077300
																				Prupe.7G079100
																				Prupe.7G083200
																				Prupe.7G084600
																				Prupe.7G086300
																				Prupe.7G086600
																				Prupe.7G094700
																				Prupe.7G097900
																				Prupe.7G098800
																				Prupe.7G102700
																				Prupe.7G110400
																				Prupe.7G113100
																				Prupe.7G113300
																				Prupe.7G114700
																				Prupe.7G114800
																				Prupe.7G116500
																				Prupe.7G116600
																				Prupe.7G118700
																				Prupe.7G118900
																				Prupe.7G120700
																				Prupe.7G121200
																				Prupe.7G125900
																				Prupe.7G128500
																				Prupe.7G130200
																				Prupe.7G149300
																				Prupe.7G149400
																				Prupe.7G153600
																				Prupe.7G154800
																				Prupe.7G156900
																				Prupe.7G165600
																				Prupe.7G166700
																				Prupe.7G168300
																				Prupe.7G170100
																				Prupe.7G170500
																				Prupe.7G170800
																				Prupe.7G171200
																				Prupe.7G171600
																				Prupe.7G173900
																				Prupe.7G174800
																				Prupe.7G178500
																				Prupe.7G180700
																				Prupe.7G186300
																				Prupe.7G187600
																				Prupe.7G188800
																				Prupe.7G189100
																				Prupe.7G189800
																				Prupe.7G190300
																				Prupe.7G192300
																				Prupe.7G194300
																				Prupe.7G195700
																				Prupe.7G196300
																				Prupe.7G196700
																				Prupe.7G198500
																				Prupe.7G200300
																				Prupe.7G200800
																				Prupe.7G205800
																				Prupe.7G208200
																				Prupe.7G210000
																				Prupe.7G214600
																				Prupe.7G216500
																				Prupe.7G216900
																				Prupe.7G217300
																				Prupe.7G218800
																				Prupe.7G219600
																				Prupe.7G221100
																				Prupe.7G224600
																				Prupe.7G226400
																				Prupe.7G227300
																				Prupe.7G233700
																				Prupe.7G235700
																				Prupe.7G237100
																				Prupe.7G239800
																				Prupe.7G243300
																				Prupe.7G246300
																				Prupe.7G248600
																				Prupe.7G250300
																				Prupe.7G256400
																				Prupe.7G259600
																				Prupe.7G262400
																				Prupe.7G262800
																				Prupe.7G262900
																				Prupe.7G265100
																				Prupe.7G266500
																				Prupe.7G267900
																				Prupe.7G271000
																				Prupe.7G271300
																				Prupe.7G271500
																				Prupe.8G000400
																				Prupe.8G004400
																				Prupe.8G006300
																				Prupe.8G006900
																				Prupe.8G010900
																				Prupe.8G013500
																				Prupe.8G016000
																				Prupe.8G018300
																				Prupe.8G034100
																				Prupe.8G034200
																				Prupe.8G038900
																				Prupe.8G041600
																				Prupe.8G048100
																				Prupe.8G063200
																				Prupe.8G064700
																				Prupe.8G067900
																				Prupe.8G070200
																				Prupe.8G075000
																				Prupe.8G076200
																				Prupe.8G077800
																				Prupe.8G085100
																				Prupe.8G088700
																				Prupe.8G090700
																				Prupe.8G094500
																				Prupe.8G097900
																				Prupe.8G098000
																				Prupe.8G098200
																				Prupe.8G098400
																				Prupe.8G120800
																				Prupe.8G121100
																				Prupe.8G121400
																				Prupe.8G121500
																				Prupe.8G121900
																				Prupe.8G122100
																				Prupe.8G123200
																				Prupe.8G125500
																				Prupe.8G127500
																				Prupe.8G128300
																				Prupe.8G129400
																				Prupe.8G129500
																				Prupe.8G133400
																				Prupe.8G134300
																				Prupe.8G135300
																				Prupe.8G136000
																				Prupe.8G143900
																				Prupe.8G147800
																				Prupe.8G148500
																				Prupe.8G150900
																				Prupe.8G156000
																				Prupe.8G157100
																				Prupe.8G158800
																				Prupe.8G159400
																				Prupe.8G160500
																				Prupe.8G161100
																				Prupe.8G161300
																				Prupe.8G164100
																				Prupe.8G165600
																				Prupe.8G167300
																				Prupe.8G168500
																				Prupe.8G172900
																				Prupe.8G174500
																				Prupe.8G174900
																				Prupe.8G176700
																				Prupe.8G177400
																				Prupe.8G178100
																				Prupe.8G181100
																				Prupe.8G181200
																				Prupe.8G181800
																				Prupe.8G184200
																				Prupe.8G189600
																				Prupe.8G192500
																				Prupe.8G192700
																				Prupe.8G194100
																				Prupe.8G194200
																				Prupe.8G195800
																				Prupe.8G202900
																				Prupe.8G204400
																				Prupe.8G209200
																				Prupe.8G212700
																				Prupe.8G219400
																				Prupe.8G221600
																				Prupe.8G222800
																				Prupe.8G231700
																				Prupe.8G243100
																				Prupe.8G243200
																				Prupe.8G245600
																				Prupe.8G256900
																				Prupe.8G259700
																				Prupe.8G263600
																				Prupe.8G264300
																				Prupe.8G265300
																				Prupe.8G270200
																				Prupe.8G271000
																				Prupe.I000200
																				Prupe.I000300

## Sheet: referencias
Dataset	Location	Description	Manuscript
Papavasileiou_2D	C:\Users\ranp1\Documents\Andrea_Prot_2019\2019_Sept\segunda_entrega\Papavasileiou.xlsx	Differ. accumulated	Proteomic analysis upon peach fruit infection with Monilinia fructicola and M. laxa identify responses contributing to brown rot resistance
Monti_TCA_precip_2019	C:\Users\ranp1\Documents\Andrea_Prot_2019\2019_Sept\Monti_2019\1-s2.0-S0925521418310895-mmc3.xls	All identified	Metabolomic and proteomic profiling of Spring Lady peach fruit with contrasting woolliness phenotype reveals carbon oxidative processes and proteome reconfiguration in chilling-injured fruit
Jiang_2D_2014	C:\Users\ranp1\Documents\Andrea_Prot_2019\2019_Sept\segunda_entrega\Jiang_2014.xlsx	Differ. accumulated	Proteomic analysis of peach fruit during ripening upon post-harvest heat combined with 1-MCP treatment
Nilo_DIGE_2010	C:\Users\ranp1\Documents\Andrea_Prot_2019\2019_Sept\segunda_entrega\Nilo 2010 2D Dige.xlsx	All identified	Proteomic analysis of peach fruit mesocarp softening and chilling injury using difference gel electrophoresis (DIGE)
Huan_ITRAQ_2019	C:\Users\ranp1\Documents\Andrea_Prot_2019\2019_Sept\segunda_entrega\Huan_ITRAQ.xlsx	Differ. accumulated	iTRAQ-based protein profiling of peach fruit during ripening and senescence under different temperatures
Wu_ITRAQ_2017	C:\Users\ranp1\Documents\Andrea_Prot_2019\2019_Sept\segunda_entrega\Wu Itraq 2017.xlsx	Differ. accumulated	Quantitative proteomic analysis of pre- and post-harvest peach fruit ripening based on iTRAQ technique
D'Ambrosio_1D_2013	C:\Users\ranp1\Documents\Andrea_Prot_2019\2019_Sept\apricot_analysis\Ambrosio Table 2.xlsx	All identified	Proteomic analysis of apricot fruit during ripening
NiloP_2D_2012	C:\Users\ranp1\Documents\Andrea_Prot_2019\2019_Sept\nilo_poy_2012\Nilo_Poy_2012_2D.xlsx	All identified O'Henry	Assessment of Prunus persica fruit softening using a proteomics approach
Jiang_ITRAQ_2020a	C:\Users\ranp1\Documents\Andrea_Prot_2019\2019_Sept\nilo_poy_2012\jiang 2020a.xlsx	Differ. accumulated	iTRAQ-based quantitative proteomic analysis of peach fruit (Prunus persica L.) at different ripening and postharvest storage stages
